# Supplementary material for: 1-Methyl-3-phenyl­sulfonyl-2-piperidone
Source: Acta Crystallogr Sect E Struct Rep Online. 2008 Apr 16;64(Pt 5):o835–6. doi: 10.1107/S1600536808009288 (PMC2961210; doi:10.1107/S1600536808009288)
Supplement: Supplementary file 2 [file e-64-0o835-Isup2.hkl]

# 
# h,k,l, Fc-squared, Fo-squared, sigma(Fo-squared) and status flag 
# 
data_I
_shelx_title '  _60' 
_shelx_refln_list_code          4 
_shelx_F_calc_maximum      109.62 
_exptl_crystal_F_000       536.00 
_reflns_d_resolution_high  0.7697 
 
loop_ 
 _symmetry_equiv_pos_as_xyz 
 'x, y, z' 
 '-x+1/2, y+1/2, -z+1/2' 
 '-x, -y, -z' 
 'x-1/2, -y-1/2, z-1/2' 
 
_cell_length_a     9.0191 
_cell_length_b    10.4920 
_cell_length_c    13.4457 
_cell_angle_alpha  90.000 
_cell_angle_beta  107.861 
_cell_angle_gamma  90.000 
 
_shelx_F_squared_multiplier     1.000 
 
loop_ 
 _refln_index_h 
 _refln_index_k 
 _refln_index_l 
 _refln_F_squared_calc 
 _refln_F_squared_meas 
 _refln_F_squared_sigma 
 _refln_observed_status 
   4   0   0      424.63      558.33      4.27 o 
   6   0   0     2376.01     2546.30     35.17 o 
   8   0   0      643.50      614.41     16.26 o 
  10   0   0       81.38       68.40      7.97 o 
   2   1   0      275.70      263.95      3.68 o 
   3   1   0       99.72      111.42      2.22 o 
   5   1   0       70.31       61.76      2.25 o 
   6   1   0     1568.81     1687.68     16.83 o 
   7   1   0        0.03        2.15      1.05 o 
   8   1   0      537.15      534.28     11.08 o 
   9   1   0       30.71       24.93      3.47 o 
  10   1   0       20.44       21.14      4.81 o 
   0   2   0    10347.75     8909.02     33.13 o 
   1   2   0     1763.84     1593.41     10.61 o 
   2   2   0      683.29      607.08      6.38 o 
   3   2   0      612.29      654.42      8.59 o 
   4   2   0       42.44       67.58      9.44 o 
   5   2   0     1407.06     1490.08     15.24 o 
   6   2   0      493.48      467.01      5.43 o 
   7   2   0      266.65      258.78      3.41 o 
   8   2   0      351.68      317.16      8.68 o 
   9   2   0      124.78      134.45      8.28 o 
  10   2   0       11.37        9.06      2.19 o 
   1   3   0        2.39        1.48      1.21 o 
   2   3   0      295.97      329.03      7.33 o 
   3   3   0       60.84       65.94      9.42 o 
   4   3   0      270.71      267.38      8.44 o 
   5   3   0      267.05      290.70      8.25 o 
   6   3   0        4.89        9.45      0.98 o 
   7   3   0      419.22      438.55     16.58 o 
   8   3   0      104.09       96.46      2.84 o 
   9   3   0       99.82      111.62     10.88 o 
  10   3   0       52.99       44.34      7.28 o 
   0   4   0     4132.05     3964.81     21.78 o 
   2   4   0      144.21      110.59      4.82 o 
   3   4   0      456.70      467.97     10.63 o 
   4   4   0      914.89      881.37     17.36 o 
   5   4   0       47.58       45.98      8.04 o 
   6   4   0        1.03        6.40      1.81 o 
   7   4   0     1828.62     1874.64     21.93 o 
   8   4   0        0.03        0.26      0.61 o 
   9   4   0      361.22      342.63      7.06 o 
  10   4   0      114.26      107.12      8.08 o 
   1   5   0       25.68       39.87      4.59 o 
   2   5   0       29.45       36.19      3.93 o 
   3   5   0      212.58      259.46      8.10 o 
   4   5   0      294.75      280.86     10.50 o 
   5   5   0      166.26      172.12     18.54 o 
   6   5   0        2.12        3.74      2.14 o 
   7   5   0       28.41       27.53      2.42 o 
   8   5   0       42.47       41.55      5.73 o 
   9   5   0       56.47       39.49      6.21 o 
  10   5   0        4.40        1.70      2.62 o 
   0   6   0     3853.08     3598.43     24.48 o 
   1   6   0     1619.48     1571.69     12.20 o 
   2   6   0      160.09      162.87      9.01 o 
   3   6   0      452.82      370.52     11.23 o 
   4   6   0      721.70      693.83     13.00 o 
   5   6   0        0.39        1.61      1.90 o 
   6   6   0      129.32      119.07     12.37 o 
   7   6   0      751.69      742.22     24.12 o 
   8   6   0      211.97      206.91      5.20 o 
   9   6   0      345.73      364.23      9.67 o 
  10   6   0      181.32      169.22      4.97 o 
   1   7   0      226.93      242.34      6.57 o 
   2   7   0      131.58      150.72     10.45 o 
   3   7   0       27.42       25.46      4.35 o 
   4   7   0       13.47       18.70      3.92 o 
   5   7   0      696.35      696.64     17.96 o 
   6   7   0      353.88      351.81     11.84 o 
   7   7   0      277.43      241.59     14.95 o 
   8   7   0       18.75       15.88      2.84 o 
   9   7   0       64.30       60.37     12.62 o 
   0   8   0     1013.76     1113.32     23.57 o 
   1   8   0     1291.13     1253.73     17.27 o 
   2   8   0      181.83      199.13      7.72 o 
   3   8   0      736.46      684.31     16.63 o 
   4   8   0        2.66       12.64      2.39 o 
   5   8   0       93.21      119.98     14.90 o 
   6   8   0      227.81      197.78     13.24 o 
   7   8   0        4.99        6.68      3.07 o 
   8   8   0      136.13      121.62     13.95 o 
   9   8   0      154.56      149.77      6.66 o 
   1   9   0        7.17        6.55      2.61 o 
   2   9   0       52.71       58.25      6.89 o 
   3   9   0       92.67       93.65     15.80 o 
   4   9   0      145.31      140.72     19.69 o 
   5   9   0      174.87      154.51     19.26 o 
   6   9   0      146.24      149.73     14.84 o 
   7   9   0       40.58       44.03      6.53 o 
   8   9   0       24.69       26.05      6.77 o 
   0  10   0      138.27      129.72     20.27 o 
   1  10   0       95.26       83.59      7.87 o 
   2  10   0      539.73      551.97     17.37 o 
   3  10   0      516.54      508.04     19.17 o 
   4  10   0     1013.88      982.62     25.62 o 
   5  10   0      110.06      104.48     13.44 o 
   6  10   0      144.36      129.25     17.36 o 
   7  10   0       46.25       44.18     10.56 o 
   1  11   0      142.27      145.70     14.05 o 
   2  11   0       72.74       60.12      8.26 o 
   3  11   0      189.28      193.79     22.63 o 
   4  11   0      373.60      416.58     30.46 o 
   5  11   0       10.41        3.54      1.66 o 
   6  11   0        1.34        1.41      1.63 o 
   0  12   0      142.10      157.91     25.08 o 
   1  12   0       73.27      100.94      8.74 o 
   2  12   0        1.17        5.74      2.41 o 
   3  12   0        1.23        6.12      2.75 o 
   4  12   0       69.01       85.11      8.15 o 
   5  12   0      158.56      181.53     16.68 o 
   1  13   0       54.93       53.93     12.61 o 
   2  13   0        0.73        3.18      1.96 o 
   3  13   0       12.76       13.63      3.94 o 
  -9   0   1      141.79      157.89      8.24 o 
  -7   0   1      262.98      260.84     10.00 o 
  -5   0   1     1804.08     1992.61     19.43 o 
  -3   0   1     1035.13     1120.42      7.63 o 
   3   0   1     1442.90     1558.06     13.08 o 
   5   0   1     1397.55     1445.16     21.41 o 
   7   0   1        0.39        1.85      1.09 o 
   9   0   1        0.87        5.95      1.58 o 
 -10   1   1       77.78       66.30      4.00 o 
  -9   1   1       41.83       37.44     11.64 o 
  -8   1   1       48.23       43.56      2.53 o 
  -7   1   1     1306.27     1323.20      9.63 o 
  -6   1   1       26.99       29.97      2.10 o 
  -5   1   1      349.46      310.73      5.02 o 
  -4   1   1      111.28      105.00      5.13 o 
  -3   1   1     1466.90     1451.77      7.74 o 
  -2   1   1     2563.64     2261.56      5.90 o 
  -1   1   1     2504.80     2209.01      9.52 o 
   0   1   1     1689.14     1579.77      7.83 o 
   1   1   1     4814.83     3974.55     16.87 o 
   2   1   1       24.03       43.22      5.58 o 
   3   1   1     3664.03     3273.28     12.52 o 
   4   1   1        0.76        0.87      0.92 o 
   5   1   1      271.35      222.71      4.66 o 
   6   1   1      430.20      428.91      6.49 o 
   7   1   1       69.65       59.77      4.70 o 
   8   1   1      123.09      144.76     12.00 o 
   9   1   1       24.88       21.11      3.66 o 
  10   1   1       17.44        9.60      2.17 o 
 -10   2   1        3.38        0.55      0.74 o 
  -9   2   1      234.01      246.15      7.24 o 
  -8   2   1      146.86      157.83      2.67 o 
  -7   2   1      256.41      276.95      5.99 o 
  -6   2   1       13.58       11.50      0.96 o 
  -5   2   1       58.61       68.59      4.85 o 
  -4   2   1        9.30       13.27      1.20 o 
  -3   2   1      624.91      710.88      6.78 o 
  -2   2   1      835.49      827.29      3.58 o 
  -1   2   1    11018.09     9130.34     33.41 o 
   0   2   1     1113.07     1082.09      5.57 o 
   1   2   1      220.38      329.20      7.29 o 
   2   2   1     3062.86     2718.97     16.86 o 
   3   2   1      808.68      868.68      9.44 o 
   4   2   1      411.66      433.94     13.08 o 
   5   2   1      260.86      268.88      4.35 o 
   6   2   1       68.39       67.46      3.21 o 
   7   2   1      198.27      211.62      7.77 o 
   8   2   1       18.39       21.45      2.44 o 
   9   2   1       38.75       35.34      4.83 o 
  10   2   1        1.20        1.19      1.49 o 
 -10   3   1      110.83      105.46      4.09 o 
  -9   3   1      281.52      270.97      5.83 o 
  -8   3   1      874.98      877.29     13.08 o 
  -7   3   1       27.50       23.03      3.11 o 
  -6   3   1      649.19      603.32     16.13 o 
  -5   3   1      388.77      409.65      6.87 o 
  -4   3   1      361.19      420.16      8.62 o 
  -3   3   1     1034.65     1069.50      9.74 o 
  -2   3   1      613.36      696.58     11.04 o 
  -1   3   1      650.00      595.15     10.56 o 
   0   3   1     1268.60     1289.31      9.55 o 
   1   3   1     1436.84     1435.73     11.71 o 
   2   3   1       29.59       46.39      5.52 o 
   3   3   1     1358.54     1396.31     16.51 o 
   4   3   1      107.97      139.42      4.69 o 
   5   3   1      703.27      681.85     12.54 o 
   6   3   1      512.18      452.42      6.20 o 
   7   3   1      737.83      718.21      8.44 o 
   8   3   1       14.10       17.86      2.45 o 
   9   3   1      182.56      203.72      9.80 o 
  10   3   1       42.58       32.48      6.47 o 
 -10   4   1        1.67        1.65      1.00 o 
  -9   4   1       47.51       32.98      3.27 o 
  -8   4   1       93.30       84.45      7.85 o 
  -7   4   1       11.96        8.08      1.46 o 
  -6   4   1       15.82       13.16      1.87 o 
  -5   4   1      353.01      377.49      8.76 o 
  -4   4   1        0.02        3.31      1.14 o 
  -3   4   1      242.54      276.58      8.56 o 
  -2   4   1     1020.88     1032.57      9.73 o 
  -1   4   1      419.58      524.00     11.79 o 
   0   4   1       26.16       42.80      4.34 o 
   1   4   1      582.14      612.46      7.98 o 
   2   4   1      144.62      122.81      4.74 o 
   3   4   1      564.66      544.74     17.59 o 
   4   4   1       49.54       52.59      6.09 o 
   5   4   1      143.15      128.78     10.88 o 
   6   4   1        8.54        7.68      2.03 o 
   7   4   1      195.85      205.45      8.83 o 
   8   4   1      406.56      385.13      8.16 o 
   9   4   1       44.33       43.70      6.22 o 
  10   4   1      107.42      108.39      6.89 o 
 -10   5   1      356.18      325.64     11.80 o 
  -9   5   1      176.91      156.49      4.38 o 
  -8   5   1       76.17       63.71      8.20 o 
  -7   5   1       32.54       35.12      3.33 o 
  -6   5   1      710.02      684.32     16.80 o 
  -5   5   1        3.49        2.75      1.40 o 
  -4   5   1      134.86      163.46     14.66 o 
  -3   5   1       84.96      110.35     12.76 o 
  -2   5   1       52.47       85.00      4.81 o 
  -1   5   1        3.21        5.11      1.77 o 
   0   5   1     2257.49     2335.34     13.66 o 
   1   5   1       14.98       37.65      3.34 o 
   2   5   1     1095.99     1129.99     12.50 o 
   3   5   1      692.76      822.03     15.91 o 
   4   5   1     1710.16     1779.58     31.03 o 
   5   5   1        3.02        2.48      1.46 o 
   6   5   1      849.42      837.80     17.41 o 
   7   5   1       43.99       46.21      5.99 o 
   8   5   1      168.08      158.84      6.39 o 
   9   5   1      137.51      130.33     12.35 o 
  10   5   1      126.04      123.95     10.60 o 
 -10   6   1      489.40      498.20     16.87 o 
  -9   6   1       37.53       32.73      5.14 o 
  -8   6   1      138.74      127.28      5.20 o 
  -7   6   1        0.37        2.14      1.78 o 
  -6   6   1      156.00      142.07     16.13 o 
  -5   6   1      119.48      116.64     12.84 o 
  -4   6   1      136.22      135.87     12.65 o 
  -3   6   1        2.39        0.60      2.58 o 
  -2   6   1      378.40      347.63      7.55 o 
  -1   6   1      854.44     1035.83     11.08 o 
   0   6   1     1734.90     1922.79     25.83 o 
   1   6   1        1.89       18.12      3.48 o 
   2   6   1        9.60       14.66      2.67 o 
   3   6   1      226.89      199.71     10.34 o 
   4   6   1     1401.50     1508.96     21.49 o 
   5   6   1      123.10      133.29     12.97 o 
   6   6   1        3.68       12.31      3.24 o 
   7   6   1      230.20      252.31     10.65 o 
   8   6   1       96.12       96.12      3.90 o 
   9   6   1       43.97       44.52      6.20 o 
  -9   7   1        8.90        8.86      1.50 o 
  -8   7   1        0.83        3.54      1.25 o 
  -7   7   1      221.76      228.46     20.38 o 
  -6   7   1      765.87      826.90     24.83 o 
  -5   7   1       93.72      103.57     10.97 o 
  -4   7   1     1435.41     1589.33     26.54 o 
  -3   7   1        7.70        6.47      1.61 o 
  -2   7   1     1015.54     1001.14     13.37 o 
  -1   7   1      138.63      140.11      7.13 o 
   0   7   1      827.01      814.83     11.47 o 
   1   7   1      113.69      135.09      9.39 o 
   2   7   1      906.65      876.29     16.64 o 
   3   7   1      158.81      159.13      7.72 o 
   4   7   1     2082.25     2164.63     37.16 o 
   5   7   1       91.60      103.55     14.06 o 
   6   7   1       48.46       53.98      6.43 o 
   7   7   1       41.87       39.86      7.01 o 
   8   7   1        6.33        3.48      1.96 o 
   9   7   1       33.67       20.07      7.73 o 
  -9   8   1        4.80        4.19      1.48 o 
  -8   8   1      244.61      237.71      6.71 o 
  -7   8   1       55.09       47.33     10.71 o 
  -6   8   1      171.48      160.72     13.96 o 
  -5   8   1      208.56      211.32     17.51 o 
  -4   8   1      604.86      562.17     13.78 o 
  -3   8   1       47.41       54.23      6.39 o 
  -2   8   1      358.44      300.33     24.04 o 
  -1   8   1        5.52        5.17      1.36 o 
   0   8   1       43.67       41.27      4.84 o 
   1   8   1        1.36        3.28      2.50 o 
   2   8   1      265.41      245.11     20.31 o 
   3   8   1       17.40       23.94      4.63 o 
   4   8   1      885.51      849.58     21.60 o 
   5   8   1        8.71       13.65      2.20 o 
   6   8   1       39.27       43.85      5.38 o 
   7   8   1      116.00      108.27     11.48 o 
   8   8   1       30.81       19.51      4.13 o 
  -8   9   1        1.03        3.35      1.61 o 
  -7   9   1       83.77       92.39     16.08 o 
  -6   9   1       29.17       28.48      4.60 o 
  -5   9   1      209.73      211.71     21.92 o 
  -4   9   1     1058.22     1056.64     28.97 o 
  -3   9   1      513.44      452.08     16.40 o 
  -2   9   1      624.05      621.61     21.65 o 
  -1   9   1      642.08      655.99     17.11 o 
   0   9   1      809.08      774.02     26.58 o 
   1   9   1      404.76      412.41     11.69 o 
   2   9   1     1738.51     1661.57     32.90 o 
   3   9   1      723.70      764.20     21.74 o 
   4   9   1      612.37      593.47     22.86 o 
   5   9   1      115.15      132.29     17.52 o 
   6   9   1       34.86       44.66      8.32 o 
   7   9   1       91.59      104.70     17.85 o 
   8   9   1      101.18       85.76     19.67 o 
  -7  10   1       37.57       31.43      6.03 o 
  -6  10   1       41.85       46.37      5.70 o 
  -5  10   1      113.51      124.00     15.21 o 
  -4  10   1       73.97       75.81      9.20 o 
  -3  10   1       34.64       42.07      6.57 o 
  -2  10   1       54.14       44.15      4.99 o 
  -1  10   1        6.95        5.12      1.89 o 
   0  10   1       88.15      101.33      9.46 o 
   1  10   1       29.97       28.82      3.86 o 
   2  10   1       49.42       55.54      7.20 o 
   3  10   1       23.01       17.15      3.71 o 
   4  10   1      116.58      111.74      9.44 o 
   5  10   1      120.60      111.36     17.47 o 
   6  10   1      334.10      349.88     35.39 o 
   7  10   1      305.56      281.80     15.59 o 
  -6  11   1       36.21       31.60      4.23 o 
  -5  11   1      153.57      199.46     23.02 o 
  -4  11   1       34.90       27.39      4.84 o 
  -3  11   1      970.30     1002.43     23.87 o 
  -2  11   1       18.20       26.67      4.18 o 
  -1  11   1       67.84       71.84      6.82 o 
   0  11   1        4.38        5.19      1.56 o 
   1  11   1      484.82      487.19     17.03 o 
   2  11   1       64.55       70.93     13.41 o 
   3  11   1      709.69      691.12     20.27 o 
   4  11   1       18.10       21.49      3.61 o 
   5  11   1       78.23       93.37      8.12 o 
   6  11   1        0.32        5.95      2.16 o 
  -5  12   1       69.25       62.93      5.52 o 
  -4  12   1       19.69       23.60      3.42 o 
  -3  12   1      182.11      177.69     21.57 o 
  -2  12   1       12.41       14.39      2.57 o 
  -1  12   1      110.56      120.97     12.91 o 
   0  12   1       46.39       52.70      5.31 o 
   1  12   1       11.86        7.80      2.69 o 
   2  12   1      177.05      211.49     20.63 o 
   3  12   1      162.02      139.99     24.03 o 
   4  12   1      124.71      134.86     13.48 o 
   5  12   1       17.89       19.49      3.62 o 
  -3  13   1      127.14      128.09     17.62 o 
  -2  13   1      140.98      147.85     18.56 o 
  -1  13   1       25.97       28.04      4.19 o 
   0  13   1        6.76        5.45      2.00 o 
   1  13   1       83.83      108.71     15.01 o 
   2  13   1       94.88       95.71     23.94 o 
   3  13   1      683.51      699.49     53.31 o 
  -8   0   2      934.51      967.10     16.44 o 
  -6   0   2     2989.45     3031.79     44.65 o 
  -4   0   2       90.52       75.45      1.89 o 
   2   0   2     6478.68     5112.28     23.49 o 
   4   0   2     2288.85     2274.27     19.99 o 
   6   0   2      302.74      290.34     10.55 o 
   8   0   2      248.89      201.53     17.19 o 
  10   0   2        1.52        1.70      1.55 o 
  -9   1   2      189.10      174.40      4.19 o 
  -8   1   2      803.09      819.26      8.27 o 
  -7   1   2        8.28        8.20      0.80 o 
  -6   1   2     2946.56     3105.73     35.42 o 
  -5   1   2        6.33        7.05      0.44 o 
  -4   1   2     1028.53     1056.29      6.66 o 
  -3   1   2     3819.39     3598.85     35.68 o 
  -1   1   2      878.21      864.64      4.07 o 
   1   1   2       61.22       84.21      6.78 o 
   2   1   2      652.63      628.10      4.82 o 
   4   1   2     3204.75     3264.92     34.04 o 
   5   1   2      280.46      317.87      8.25 o 
   6   1   2      635.95      705.29     32.12 o 
   7   1   2        0.75        1.64      1.61 o 
   8   1   2       90.79       90.20      9.46 o 
   9   1   2        7.45        9.53      2.74 o 
  10   1   2       90.52       83.62      4.63 o 
  -9   2   2      622.55      614.76     10.64 o 
  -8   2   2      797.91      837.18     25.57 o 
  -7   2   2      757.98      762.62      6.64 o 
  -6   2   2     1591.29     1703.88     25.36 o 
  -5   2   2       86.33       94.39      2.58 o 
  -4   2   2      176.05      157.79      3.73 o 
  -3   2   2     5048.30     4535.69     19.04 o 
  -2   2   2     2698.59     2464.91     12.69 o 
  -1   2   2    10698.44     9732.28     36.57 o 
   1   2   2       25.75       55.38      6.56 o 
   2   2   2      177.20      175.19      4.68 o 
   3   2   2       76.02       72.22      7.04 o 
   4   2   2      330.00      294.01      7.10 o 
   5   2   2      214.93      187.33      7.12 o 
   6   2   2      709.80      705.20     10.90 o 
   7   2   2      913.72      829.58     15.18 o 
   8   2   2       44.84       39.61      3.68 o 
   9   2   2       58.81       54.05      8.10 o 
  10   2   2       30.42       28.54      5.06 o 
 -10   3   2        0.21        0.51      0.66 o 
  -9   3   2       85.13       79.50      3.94 o 
  -8   3   2      188.40      172.63      4.97 o 
  -7   3   2      392.75      398.98      6.61 o 
  -6   3   2        0.97        5.58      0.81 o 
  -5   3   2       30.03       40.74      4.13 o 
  -4   3   2      491.58      632.69      7.34 o 
  -3   3   2       67.96      103.85      4.88 o 
  -2   3   2       21.20       34.33      3.45 o 
  -1   3   2     4211.57     3769.28     42.19 o 
   0   3   2       33.22       59.41      4.38 o 
   1   3   2      976.06     1056.62     10.54 o 
   2   3   2      684.01      718.02      8.77 o 
   3   3   2      465.86      512.56     11.16 o 
   4   3   2      318.05      307.42      8.99 o 
   5   3   2      239.72      245.44      9.14 o 
   6   3   2      339.32      334.98      6.11 o 
   7   3   2        7.30        6.99      1.07 o 
   8   3   2      212.72      182.89      6.36 o 
   9   3   2        8.20       13.69      2.62 o 
  10   3   2      159.21      160.19      9.59 o 
 -10   4   2      140.55      134.51      4.92 o 
  -9   4   2      236.31      238.73      4.25 o 
  -8   4   2        0.10        1.04      0.62 o 
  -7   4   2      706.92      697.00      9.65 o 
  -6   4   2       40.92       48.75      4.76 o 
  -5   4   2        4.76        2.90      1.16 o 
  -4   4   2       67.58       42.46      6.49 o 
  -3   4   2        7.67        3.52      0.76 o 
  -2   4   2       84.33      121.54      4.03 o 
  -1   4   2     1353.80     1286.59     13.37 o 
   0   4   2      135.90      139.05      4.86 o 
   1   4   2       15.89        2.11      1.96 o 
   2   4   2        1.12        4.06      1.64 o 
   3   4   2      218.40      168.98      6.49 o 
   4   4   2      471.76      481.89     10.46 o 
   5   4   2     2004.06     1949.38     29.79 o 
   6   4   2     1784.18     1859.32     31.48 o 
   7   4   2     1270.61     1224.04     20.68 o 
   8   4   2       66.13       80.92      9.70 o 
   9   4   2       10.98       12.37      3.68 o 
  10   4   2        8.74        5.48      4.88 o 
 -10   5   2       65.75       31.65      9.44 o 
  -9   5   2        0.25        2.01      1.20 o 
  -8   5   2       87.51       87.82      9.44 o 
  -7   5   2      860.95      835.87     15.76 o 
  -6   5   2      968.65     1005.25     17.10 o 
  -5   5   2       22.29       33.63      3.41 o 
  -4   5   2       57.21       76.29     10.47 o 
  -3   5   2      413.89      453.38      9.26 o 
  -2   5   2     1183.67     1518.58     14.94 o 
  -1   5   2      504.91      602.57     12.44 o 
   0   5   2       27.10       62.00      6.61 o 
   1   5   2     1035.28     1190.49     14.77 o 
   2   5   2       11.90       10.10      2.28 o 
   3   5   2      215.40      230.13      7.88 o 
   4   5   2      138.85      155.39     15.84 o 
   5   5   2      365.26      351.88     12.64 o 
   6   5   2      638.71      640.83     17.68 o 
   7   5   2       86.74       83.45     11.45 o 
   8   5   2        2.32        4.30      2.54 o 
   9   5   2        6.36        7.18      2.03 o 
 -10   6   2       29.84       14.98      5.28 o 
  -9   6   2      563.26      588.22     10.74 o 
  -8   6   2       46.63       47.96      4.61 o 
  -7   6   2      635.09      619.09     17.20 o 
  -6   6   2      102.59      107.42     16.21 o 
  -5   6   2       39.84       27.98      4.53 o 
  -4   6   2       57.52       39.22      4.47 o 
  -3   6   2      264.50      228.89      6.78 o 
  -2   6   2      447.88      476.74      8.76 o 
  -1   6   2      285.57      257.08     13.19 o 
   0   6   2     3246.85     3383.86     35.73 o 
   1   6   2     2403.11     2619.84     37.20 o 
   2   6   2      489.16      506.23     16.14 o 
   3   6   2      456.77      499.89     11.92 o 
   4   6   2      113.28      114.59      6.26 o 
   5   6   2      158.85      178.65     17.60 o 
   6   6   2      106.53      111.21     12.09 o 
   7   6   2      854.25      877.09     28.00 o 
   8   6   2       39.38       30.49      4.20 o 
   9   6   2       41.57       37.75      6.05 o 
  -9   7   2       20.67       16.36      2.43 o 
  -8   7   2       39.79       31.36      4.30 o 
  -7   7   2      621.09      625.53     20.58 o 
  -6   7   2      294.49      305.44     10.53 o 
  -5   7   2      160.73      162.51     18.84 o 
  -4   7   2       41.37       38.17      4.88 o 
  -3   7   2       43.61       47.76      5.76 o 
  -2   7   2        0.06       -0.26      1.44 o 
  -1   7   2       59.19       41.82      9.27 o 
   0   7   2      231.47      245.71      6.51 o 
   1   7   2      197.76      206.76      8.07 o 
   2   7   2       10.47       14.34      2.40 o 
   3   7   2       97.64      115.74     12.48 o 
   4   7   2      839.66      821.42     19.98 o 
   5   7   2      377.98      354.17     11.97 o 
   6   7   2       21.87       25.56      4.02 o 
   7   7   2      546.57      565.35     17.19 o 
   8   7   2        6.04        4.93      2.36 o 
   9   7   2       88.62       59.89     16.89 o 
  -9   8   2       70.64       56.77      8.48 o 
  -8   8   2      271.97      249.88     10.82 o 
  -7   8   2      527.36      510.45     15.61 o 
  -6   8   2       49.97       53.37      8.35 o 
  -5   8   2      711.71      627.60     19.78 o 
  -4   8   2      121.73      110.85      9.82 o 
  -3   8   2      630.09      586.13     17.32 o 
  -2   8   2      150.24      133.24      8.33 o 
  -1   8   2      202.63      190.62     15.60 o 
   0   8   2      689.52      735.09     15.90 o 
   1   8   2      974.99      980.87     18.32 o 
   2   8   2       19.26       29.45      3.63 o 
   3   8   2      996.68     1007.46     20.89 o 
   4   8   2        5.04        8.23      3.46 o 
   5   8   2       64.82       65.04      9.88 o 
   6   8   2      619.34      582.63     15.57 o 
   7   8   2       40.83       46.36      8.13 o 
   8   8   2       13.45       15.75      3.93 o 
  -8   9   2      162.17      130.04     16.85 o 
  -7   9   2       31.95       27.01      5.64 o 
  -6   9   2       21.14       18.43      4.29 o 
  -5   9   2       44.08       43.86      5.80 o 
  -4   9   2        0.01        2.31      1.74 o 
  -3   9   2       13.90       21.90      5.66 o 
  -2   9   2        2.38        3.39      1.16 o 
  -1   9   2       78.41       86.82     13.57 o 
   0   9   2      142.09      155.02      6.42 o 
   1   9   2      750.70      745.22     25.33 o 
   2   9   2       41.45       50.62      6.56 o 
   3   9   2        0.20       -2.94      2.91 o 
   4   9   2      178.71      165.62     26.09 o 
   5   9   2       16.52       17.67      4.27 o 
   6   9   2       24.12       28.10      6.22 o 
   7   9   2      277.42      274.14     33.10 o 
  -7  10   2       16.07       27.46      3.86 o 
  -6  10   2       52.68       45.77      6.74 o 
  -5  10   2       59.75       75.21     10.99 o 
  -4  10   2       26.87       29.03      5.11 o 
  -3  10   2      152.66      135.91     10.38 o 
  -2  10   2      352.21      318.61     13.24 o 
  -1  10   2       65.33       56.91      8.82 o 
   0  10   2      678.11      706.81     19.71 o 
   1  10   2       31.47       41.06      8.79 o 
   2  10   2       40.33       42.08      5.74 o 
   3  10   2      246.38      243.91     14.89 o 
   4  10   2       94.14      121.74     18.25 o 
   5  10   2        5.15        5.65      2.26 o 
   6  10   2      649.94      648.70     14.58 o 
   7  10   2       53.45       47.85      7.33 o 
  -6  11   2        0.66        5.44      3.14 o 
  -5  11   2       14.41       18.55      3.09 o 
  -4  11   2        4.21       11.74      3.26 o 
  -3  11   2      179.75      203.09     14.09 o 
  -2  11   2        1.94        4.06      2.98 o 
  -1  11   2       89.05       89.20      9.95 o 
   0  11   2       20.88       29.92      4.15 o 
   1  11   2        8.67        6.24      2.95 o 
   2  11   2       10.99       17.13      4.10 o 
   3  11   2       37.35       43.30      8.90 o 
   4  11   2        1.09        6.89      4.21 o 
   5  11   2       22.07       21.73      3.63 o 
   6  11   2       24.13       25.99      4.58 o 
  -5  12   2       49.81       56.15      9.37 o 
  -4  12   2      176.53      184.21     27.78 o 
  -3  12   2       19.73       17.91      3.59 o 
  -2  12   2      172.40      172.81     30.60 o 
  -1  12   2       68.43       69.09      5.89 o 
   0  12   2       40.68       30.14      6.46 o 
   1  12   2       21.16       29.04      3.87 o 
   2  12   2       41.03       36.34      6.06 o 
   3  12   2       84.13       88.37     11.48 o 
   4  12   2      600.33      584.37     29.93 o 
  -3  13   2       22.57       19.73      4.60 o 
  -2  13   2       57.84       56.28      7.26 o 
  -1  13   2        0.03        2.31      2.07 o 
   0  13   2        1.35        5.41      2.50 o 
   1  13   2       31.79       24.19      3.92 o 
   2  13   2       62.75       56.71      7.12 o 
  -9   0   3      441.82      471.00     14.07 o 
  -7   0   3     2140.39     2311.59     18.02 o 
  -5   0   3       78.58       76.66      8.05 o 
  -3   0   3     3373.88     3194.58     17.16 o 
  -1   0   3       10.30       58.55      4.51 o 
   1   0   3       34.63       40.23      8.62 o 
   3   0   3     3037.11     3201.83     20.28 o 
   5   0   3      223.44      267.30      8.24 o 
   7   0   3       57.97       44.27      6.43 o 
   9   0   3       24.91       27.49      3.43 o 
  -9   1   3      192.56      195.04      4.00 o 
  -8   1   3        3.85        4.01      0.76 o 
  -7   1   3       55.34       46.98      2.49 o 
  -6   1   3       11.99       10.70      0.73 o 
  -5   1   3     3287.99     3262.94      9.48 o 
  -4   1   3      285.16      288.67      2.42 o 
  -3   1   3    12016.42    11205.40    323.80 o 
  -2   1   3    11141.35    10080.80     34.23 o 
  -1   1   3      215.76      237.72      3.17 o 
   0   1   3      155.75      146.58      2.49 o 
   1   1   3       37.85       25.92      1.23 o 
   2   1   3       80.13       79.42      1.51 o 
   3   1   3      578.45      579.71      3.04 o 
   4   1   3      238.87      295.72      4.83 o 
   5   1   3     1073.37     1023.41     13.90 o 
   6   1   3        8.85       19.27      5.70 o 
   7   1   3      625.45      604.59     13.90 o 
   8   1   3       18.37       16.86      2.34 o 
   9   1   3       88.14       88.91      8.98 o 
  10   1   3      248.23      262.46     10.09 o 
  -9   2   3       55.31       50.44      2.91 o 
  -8   2   3       18.85       17.25      1.85 o 
  -7   2   3      748.02      792.70      9.17 o 
  -6   2   3        7.78        7.07      0.81 o 
  -5   2   3      196.53      214.71      5.77 o 
  -4   2   3       75.64      101.71      2.98 o 
  -3   2   3       16.49       14.90      0.98 o 
  -2   2   3     3458.86     3254.51     17.61 o 
  -1   2   3        4.57        4.59      1.47 o 
   0   2   3      137.44      130.06      4.38 o 
   1   2   3       17.19       35.12      5.14 o 
   2   2   3      293.24      290.46      6.80 o 
   3   2   3       60.37       80.27     19.75 o 
   4   2   3        2.86        1.49      1.32 o 
   5   2   3        3.65        6.03      1.52 o 
   6   2   3     1123.33     1062.04     21.92 o 
   7   2   3       28.85       45.07      4.24 o 
   8   2   3       18.66       16.76      2.48 o 
   9   2   3      192.20      190.28      6.80 o 
  10   2   3      172.61      177.43     12.56 o 
  -9   3   3        1.61        1.08      0.43 o 
  -8   3   3      276.32      262.73      4.70 o 
  -7   3   3      781.66      790.48     19.95 o 
  -6   3   3     1286.44     1340.45     14.57 o 
  -5   3   3      153.65      147.33      7.63 o 
  -4   3   3      401.42      427.71     10.04 o 
  -3   3   3       51.29       45.65      4.57 o 
  -2   3   3      791.55      951.91      6.92 o 
  -1   3   3      296.06      253.02      5.52 o 
   0   3   3       26.90       18.32      2.57 o 
   1   3   3      462.15      417.24      8.42 o 
   2   3   3      164.39      166.79      5.64 o 
   3   3   3     2245.87     2360.86     22.54 o 
   4   3   3      171.29      175.57      6.74 o 
   5   3   3       30.87       34.29      5.74 o 
   6   3   3       31.04       15.40      2.99 o 
   7   3   3      116.66      118.33      6.37 o 
   8   3   3      222.95      204.86      9.72 o 
   9   3   3       81.36       81.41      5.22 o 
  10   3   3      324.25      334.85     12.91 o 
  -9   4   3       42.74       35.59      4.08 o 
  -8   4   3      112.96      111.86      4.60 o 
  -7   4   3        0.54        2.07      1.32 o 
  -6   4   3        3.11        4.76      1.18 o 
  -5   4   3        0.31        3.59      2.09 o 
  -4   4   3      169.64      164.81      4.25 o 
  -3   4   3      271.29      241.43     11.85 o 
  -2   4   3        2.78        2.72      0.82 o 
  -1   4   3       48.85       35.81      4.86 o 
   0   4   3      664.84      835.22      9.75 o 
   1   4   3     1484.08     1662.52     15.26 o 
   2   4   3      470.12      531.10     17.58 o 
   3   4   3      222.69      225.33      7.57 o 
   4   4   3       91.51       95.24      9.23 o 
   5   4   3        0.06        4.48      2.60 o 
   6   4   3      127.54      113.12     15.47 o 
   7   4   3      791.57      842.80     17.99 o 
   8   4   3       39.41       36.49      4.09 o 
   9   4   3       65.80       58.61      4.21 o 
 -10   5   3       20.30       16.50      4.78 o 
  -9   5   3        7.76        5.67      2.87 o 
  -8   5   3       43.36       40.37      4.60 o 
  -7   5   3      394.66      409.16      7.29 o 
  -6   5   3      666.95      664.39     10.30 o 
  -5   5   3      111.81      172.48     14.49 o 
  -4   5   3      183.22      174.58      5.20 o 
  -3   5   3       88.44       76.07      7.45 o 
  -2   5   3      736.29      694.83     11.12 o 
  -1   5   3        2.53        7.87      3.00 o 
   0   5   3      446.99      404.84      9.06 o 
   1   5   3      624.65      565.27      9.06 o 
   2   5   3     1081.47     1108.17     24.31 o 
   3   5   3       79.89       76.90     10.21 o 
   4   5   3     2597.05     2640.79     39.82 o 
   5   5   3       42.42       52.62      8.37 o 
   6   5   3     1346.22     1349.61     37.63 o 
   7   5   3      236.37      226.23     10.15 o 
   8   5   3      459.97      465.71     12.47 o 
   9   5   3       11.28        9.20      2.06 o 
 -10   6   3      205.72      199.75     14.24 o 
  -9   6   3        9.89        7.52      1.55 o 
  -8   6   3      216.93      231.97     11.74 o 
  -7   6   3       86.43       85.36      7.94 o 
  -6   6   3      450.09      438.81     11.57 o 
  -5   6   3        0.23        1.32      1.38 o 
  -4   6   3      165.85      161.71      7.38 o 
  -3   6   3      214.30      169.86      4.67 o 
  -2   6   3       18.04       12.03      3.44 o 
  -1   6   3       33.26       23.75      2.42 o 
   0   6   3       43.62       46.93      7.42 o 
   1   6   3       17.54       19.53      2.66 o 
   2   6   3       19.99       30.10      4.77 o 
   3   6   3      705.25      728.53     22.35 o 
   4   6   3       80.32       79.68      9.84 o 
   5   6   3      312.47      317.29      9.10 o 
   6   6   3      114.31      147.04     15.94 o 
   7   6   3       89.58      110.74     12.10 o 
   8   6   3      479.80      493.71     12.61 o 
   9   6   3        1.44        3.71      2.06 o 
  -9   7   3       27.72       19.88      2.95 o 
  -8   7   3       44.65       43.31      5.27 o 
  -7   7   3        0.18        2.97      1.22 o 
  -6   7   3      772.43      776.39     25.27 o 
  -5   7   3       28.90       26.07      4.74 o 
  -4   7   3     1580.86     1665.75     16.60 o 
  -3   7   3      427.10      449.90      9.10 o 
  -2   7   3     1657.58     1746.91     22.18 o 
  -1   7   3      165.90      175.58     14.90 o 
   0   7   3      802.94      708.96     20.96 o 
   1   7   3       21.40       33.73      6.24 o 
   2   7   3       23.92       18.17      2.91 o 
   3   7   3      115.37      118.23     19.18 o 
   4   7   3      543.97      521.55     13.48 o 
   5   7   3       36.22       35.57      5.02 o 
   6   7   3      653.69      657.31     22.27 o 
   7   7   3       51.46       52.52      6.61 o 
   8   7   3       30.17       31.48      3.82 o 
  -9   8   3        2.33        3.99      1.50 o 
  -8   8   3      442.87      446.17     12.21 o 
  -7   8   3      132.70      131.95     11.86 o 
  -6   8   3       17.40       29.71      3.23 o 
  -5   8   3       51.61       62.49      7.78 o 
  -4   8   3      108.00      116.13     12.47 o 
  -3   8   3       20.67       22.39      3.13 o 
  -2   8   3       22.92       33.47      3.83 o 
  -1   8   3     1076.13     1110.51     14.71 o 
   0   8   3      370.55      333.87     12.75 o 
   1   8   3       82.15      116.30     16.76 o 
   2   8   3      168.66      172.51     17.31 o 
   3   8   3        1.19        5.52      2.09 o 
   4   8   3      136.10      150.50     22.71 o 
   5   8   3       31.24       27.61      3.88 o 
   6   8   3      221.11      190.44     10.30 o 
   7   8   3      126.22      123.06     12.45 o 
   8   8   3      177.09      182.03     11.40 o 
  -8   9   3        1.75        3.91      1.39 o 
  -7   9   3      916.52      979.98     20.80 o 
  -6   9   3      185.69      226.70     11.43 o 
  -5   9   3      274.79      305.64     20.42 o 
  -4   9   3      819.46      856.74     19.31 o 
  -3   9   3      208.87      210.30      7.93 o 
  -2   9   3      949.62      964.04     19.76 o 
  -1   9   3      403.87      382.45     11.31 o 
   0   9   3      255.80      250.15      8.70 o 
   1   9   3      960.08      843.03     18.63 o 
   2   9   3        6.61       10.81      2.61 o 
   3   9   3      798.10      777.81     24.17 o 
   4   9   3      292.49      267.10     11.76 o 
   5   9   3      121.91      153.70     20.42 o 
   6   9   3      253.44      255.12     13.27 o 
   7   9   3      271.43      273.36     22.13 o 
  -7  10   3      109.12      117.21     13.23 o 
  -6  10   3        4.11        5.57      2.05 o 
  -5  10   3       23.58       25.41      4.95 o 
  -4  10   3      399.33      396.43     19.30 o 
  -3  10   3      148.02      141.14     11.14 o 
  -2  10   3        5.67        7.20      3.91 o 
  -1  10   3      140.78      129.65     18.88 o 
   0  10   3      110.87      103.72     19.54 o 
   1  10   3      580.41      477.81     21.70 o 
   2  10   3       62.83       70.19      9.99 o 
   3  10   3      119.76      158.36     20.40 o 
   4  10   3       43.26       40.83      4.78 o 
   5  10   3       23.69       37.70      5.24 o 
   6  10   3        3.48       11.11      3.48 o 
  -6  11   3       50.31       48.15      7.27 o 
  -5  11   3      254.16      258.91     25.83 o 
  -4  11   3       31.68       25.30      3.61 o 
  -3  11   3      304.87      297.10     19.97 o 
  -2  11   3       12.02       11.89      2.45 o 
  -1  11   3      134.18      134.86     17.90 o 
   0  11   3      203.68      211.65     26.85 o 
   1  11   3      189.69      203.74     22.75 o 
   2  11   3      195.46      183.09     20.18 o 
   3  11   3      367.29      369.24     14.87 o 
   4  11   3        0.87        4.34      2.05 o 
   5  11   3      104.21      118.61     16.20 o 
  -5  12   3        0.67        6.12      2.72 o 
  -4  12   3        5.09        6.64      2.43 o 
  -3  12   3      132.40      133.20     14.46 o 
  -2  12   3       24.04       20.88      3.68 o 
  -1  12   3        0.51        0.40      1.82 o 
   0  12   3       21.14       18.83      3.13 o 
   1  12   3        0.96       -1.30      2.70 o 
   2  12   3        0.37        2.86      1.63 o 
   3  12   3       97.30      105.72     18.69 o 
   4  12   3        2.65        2.19      1.77 o 
  -3  13   3      199.33      218.93     22.23 o 
  -2  13   3      366.72      407.77     21.98 o 
  -1  13   3        0.28        6.65      2.80 o 
   0  13   3      223.42      223.56     33.91 o 
   1  13   3       40.16       35.87      6.68 o 
   2  13   3        7.89        9.17      3.62 o 
  -8   0   4      189.72      175.62     12.64 o 
  -6   0   4     1162.00     1197.42     18.47 o 
  -4   0   4     3521.63     3001.00     18.51 o 
  -2   0   4     9856.42     8213.55     29.81 o 
   0   0   4     6183.97     5040.83     23.57 o 
   2   0   4       42.35       16.32      2.10 o 
   4   0   4       29.69       23.66      3.77 o 
   6   0   4      728.36      704.58     15.58 o 
   8   0   4      306.84      271.79     15.09 o 
  10   0   4      267.42      260.04      8.89 o 
 -10   1   4       18.90       14.77      3.46 o 
  -9   1   4       25.27       20.49      4.27 o 
  -8   1   4      770.29      743.80     17.10 o 
  -7   1   4     1552.71     1693.95     15.20 o 
  -6   1   4     2313.41     2391.01     24.20 o 
  -5   1   4       95.78       97.46      4.63 o 
  -4   1   4       33.37       47.17      3.60 o 
  -3   1   4      359.04      394.90      3.15 o 
  -2   1   4     1098.41     1156.56      8.40 o 
  -1   1   4     2457.60     2511.90     15.26 o 
   0   1   4      305.46      315.18      3.73 o 
   1   1   4        0.23        2.07      0.54 o 
   3   1   4       93.87       92.25      3.82 o 
   4   1   4      917.38      999.91      7.53 o 
   5   1   4       98.98      100.88      6.25 o 
   6   1   4       19.03       15.33      3.17 o 
   7   1   4      139.06      133.84      7.06 o 
   8   1   4       50.21       57.12      5.04 o 
   9   1   4       10.67       12.39      1.98 o 
  10   1   4      577.39      643.02     10.93 o 
 -10   2   4       78.52       75.56      8.82 o 
  -9   2   4      145.50      156.26      9.67 o 
  -8   2   4      175.20      176.43      6.49 o 
  -7   2   4      173.26      173.35      3.35 o 
  -6   2   4      725.56      744.31      8.55 o 
  -5   2   4       62.34       66.05      3.65 o 
  -3   2   4     1157.56     1134.24      9.60 o 
  -2   2   4     5149.71     4772.42     13.66 o 
  -1   2   4       46.37       38.18      3.16 o 
   0   2   4     4634.76     4049.36     22.94 o 
   1   2   4      162.26      131.14      2.88 o 
   2   2   4      526.49      512.27      7.99 o 
   3   2   4      233.63      194.18      8.35 o 
   4   2   4      665.68      651.44      8.83 o 
   5   2   4      349.93      334.86      6.41 o 
   6   2   4      586.34      586.49     18.31 o 
   7   2   4      733.63      692.78     13.97 o 
   8   2   4       36.35       31.61      4.41 o 
   9   2   4       47.76       40.95      5.59 o 
 -10   3   4      189.24      194.19      7.53 o 
  -9   3   4       27.65       21.50      4.60 o 
  -8   3   4      271.38      250.13      4.28 o 
  -7   3   4     2081.62     2167.89     23.87 o 
  -6   3   4      393.50      410.01      8.83 o 
  -5   3   4      434.18      495.99      6.70 o 
  -4   3   4     2170.27     2508.69     18.60 o 
  -2   3   4       35.47       36.67      2.59 o 
   0   3   4     1301.04     1456.70     14.76 o 
   1   3   4     3977.25     3873.77     23.29 o 
   2   3   4        3.50        2.53      1.41 o 
   3   3   4      495.82      516.81     17.71 o 
   4   3   4      371.48      376.04     10.92 o 
   5   3   4      282.52      292.68      7.07 o 
   6   3   4      116.53      132.85      8.50 o 
   7   3   4      260.25      238.09     11.00 o 
   8   3   4       11.55       13.16      2.32 o 
   9   3   4        0.09        0.37      0.79 o 
 -10   4   4       12.32       11.03      3.36 o 
  -9   4   4      556.56      587.65     22.56 o 
  -8   4   4       23.36       22.37      3.06 o 
  -7   4   4        0.27        3.54      1.53 o 
  -6   4   4      100.66      111.30      5.95 o 
  -5   4   4       51.60       53.33      5.56 o 
  -4   4   4      269.62      300.40      5.30 o 
  -2   4   4      128.70      128.34      8.99 o 
  -1   4   4     1930.79     1994.23     15.28 o 
   0   4   4      421.77      455.35      9.99 o 
   1   4   4      748.58      664.60      9.47 o 
   2   4   4      413.43      448.14     10.03 o 
   3   4   4      209.81      184.98      7.10 o 
   4   4   4      383.05      366.36     15.92 o 
   5   4   4      377.30      365.46     13.93 o 
   6   4   4      204.79      222.42     12.98 o 
   7   4   4     1179.24     1193.54     37.92 o 
   8   4   4       58.80       58.73      7.19 o 
   9   4   4       76.57       69.00     12.25 o 
 -10   5   4       22.96       23.87      3.96 o 
  -9   5   4       89.88       86.85      6.24 o 
  -8   5   4       19.93       17.25      2.43 o 
  -7   5   4      770.49      738.10     11.34 o 
  -6   5   4      710.78      714.29     12.61 o 
  -5   5   4      236.60      216.30      9.30 o 
  -4   5   4      147.26      132.69      4.40 o 
  -3   5   4       91.32       89.52      4.76 o 
  -2   5   4        0.17        6.46      2.15 o 
  -1   5   4       90.93      105.99      4.53 o 
   0   5   4       75.84      127.04     16.02 o 
   1   5   4        3.47        2.24      1.39 o 
   2   5   4      776.01      749.06     20.21 o 
   3   5   4      895.01      867.36     16.69 o 
   4   5   4       24.06       28.63      3.46 o 
   5   5   4      376.82      378.74     12.97 o 
   6   5   4      175.62      191.34     20.65 o 
   7   5   4       96.58      111.54     16.07 o 
   8   5   4       18.73       23.97      5.00 o 
   9   5   4      140.38      151.31     12.66 o 
 -10   6   4        0.56        0.94      1.34 o 
  -9   6   4      120.32      101.96     11.25 o 
  -8   6   4        7.54        4.54      1.34 o 
  -7   6   4      283.97      280.80     12.81 o 
  -6   6   4       15.64       11.71      1.83 o 
  -5   6   4      199.34      172.39     20.68 o 
  -4   6   4      181.41      197.13      9.99 o 
  -3   6   4     1465.91     1482.69     20.85 o 
  -2   6   4      111.86      119.35      6.38 o 
  -1   6   4     2580.93     2719.74     38.39 o 
   0   6   4      174.86      160.67      7.37 o 
   1   6   4      131.41      135.91     12.71 o 
   2   6   4      311.44      274.51      9.32 o 
   3   6   4      545.76      497.45     11.33 o 
   4   6   4       18.46       25.40      4.59 o 
   5   6   4      960.84      968.99     25.69 o 
   6   6   4        7.20       10.17      3.12 o 
   7   6   4      108.13      108.53     17.54 o 
   8   6   4        0.80        3.62      1.36 o 
 -10   7   4        0.31        4.41      2.13 o 
  -9   7   4       25.69       26.79      5.41 o 
  -8   7   4      477.03      448.28      8.91 o 
  -7   7   4      101.62       95.36      5.87 o 
  -6   7   4      416.26      379.96     11.79 o 
  -5   7   4      488.53      483.08     11.76 o 
  -4   7   4       16.25       15.76      2.61 o 
  -3   7   4     1041.90     1192.14     18.35 o 
  -2   7   4        2.28       11.01      2.12 o 
  -1   7   4      145.97      116.76     15.85 o 
   0   7   4      540.94      536.41     11.83 o 
   1   7   4      536.62      446.82     10.67 o 
   2   7   4        6.01       12.45      4.10 o 
   3   7   4      478.14      500.23     14.22 o 
   4   7   4      559.53      512.46     15.69 o 
   5   7   4      187.54      205.56     25.92 o 
   6   7   4        0.31        3.92      1.52 o 
   7   7   4       12.92       14.22      3.66 o 
   8   7   4        0.35        3.39      2.78 o 
  -9   8   4       95.63       69.39     11.08 o 
  -8   8   4       27.41       19.44      3.37 o 
  -7   8   4      220.97      199.03      7.58 o 
  -6   8   4      129.05      101.34     13.43 o 
  -5   8   4       60.45       55.11      8.07 o 
  -4   8   4      104.69      124.36     12.54 o 
  -3   8   4      773.80      692.46     14.12 o 
  -2   8   4     1820.28     1911.31     33.93 o 
  -1   8   4      640.32      601.82     13.00 o 
   0   8   4     1519.93     1584.89     26.33 o 
   1   8   4       37.12       59.27      9.89 o 
   2   8   4       89.98       96.98      9.86 o 
   3   8   4        2.73       10.54      2.84 o 
   4   8   4      423.77      428.91     19.15 o 
   5   8   4       31.08       35.19      4.95 o 
   6   8   4      103.67      124.21     12.76 o 
   7   8   4      184.27      172.98     14.55 o 
  -8   9   4      214.15      215.89     15.62 o 
  -7   9   4       40.36       29.43      6.56 o 
  -6   9   4        3.66        3.34      1.50 o 
  -5   9   4      132.83      121.64     10.78 o 
  -4   9   4       32.54       29.44      3.29 o 
  -3   9   4       19.77       27.02      6.02 o 
  -2   9   4      130.33      110.24     13.96 o 
  -1   9   4      327.62      278.25      8.37 o 
   0   9   4       57.29       90.58     10.49 o 
   1   9   4      628.86      585.34     19.42 o 
   2   9   4        0.32       11.49      3.67 o 
   3   9   4       57.37       68.26     10.94 o 
   4   9   4      450.77      418.33     13.19 o 
   5   9   4        3.59        3.25      2.46 o 
   6   9   4       11.81       16.43      2.86 o 
   7   9   4      119.25      116.66     19.60 o 
  -7  10   4       96.99       94.58     20.48 o 
  -6  10   4       43.30       44.95      4.69 o 
  -5  10   4      200.00      203.73     22.03 o 
  -4  10   4       17.27       22.86      3.52 o 
  -3  10   4      511.29      468.32     12.26 o 
  -2  10   4      249.56      245.40     13.71 o 
  -1  10   4        1.29       -0.37      2.26 o 
   0  10   4       42.59       59.63      6.13 o 
   1  10   4      239.72      245.14     12.77 o 
   2  10   4       60.10       61.41      8.99 o 
   3  10   4       27.29       25.17      4.97 o 
   4  10   4      220.37      253.51     27.80 o 
   5  10   4       83.98       94.23     14.91 o 
   6  10   4      523.01      546.59     27.66 o 
  -6  11   4        0.13        0.61      2.41 o 
  -5  11   4        1.47        4.03      1.67 o 
  -4  11   4       13.95       22.19      4.29 o 
  -3  11   4        5.93       10.47      2.99 o 
  -2  11   4        0.24        5.36      3.79 o 
  -1  11   4        1.51        7.57      2.23 o 
   0  11   4       95.02       98.49     17.84 o 
   1  11   4      171.51      181.68     25.30 o 
   2  11   4      131.38      138.47     15.15 o 
   3  11   4       11.11       21.10      4.10 o 
   4  11   4        6.60       18.63      5.06 o 
   5  11   4        8.52        6.51      2.22 o 
  -5  12   4       54.43       48.37      9.42 o 
  -4  12   4      102.49      104.63      9.77 o 
  -3  12   4       69.58       89.18     15.73 o 
  -2  12   4      356.28      351.64     15.56 o 
  -1  12   4       36.30       39.74      6.04 o 
   0  12   4      363.86      337.44     41.83 o 
   1  12   4       49.71       52.00      5.79 o 
   2  12   4       57.52       48.21      6.41 o 
   3  12   4       16.28       11.94      4.38 o 
  -3  13   4        0.47        3.21      1.50 o 
  -2  13   4       54.51       59.29     12.40 o 
  -1  13   4       29.45       26.88      3.93 o 
   0  13   4       13.88       16.29      5.62 o 
   1  13   4       92.19       69.98     15.76 o 
  -9   0   5      355.72      390.15     14.07 o 
  -7   0   5     1211.89     1314.37     17.92 o 
  -5   0   5      191.79      181.81     12.02 o 
  -3   0   5       93.38      124.86      2.59 o 
  -1   0   5      585.87      516.81      8.43 o 
   1   0   5       50.28       57.37      2.74 o 
   3   0   5      245.76      214.24      6.92 o 
   5   0   5       32.63       23.66      3.20 o 
   7   0   5        0.27        1.47      1.78 o 
   9   0   5       17.31       13.55      3.32 o 
 -10   1   5       12.76       11.90      2.35 o 
  -9   1   5      267.96      297.39      7.62 o 
  -8   1   5        5.80        4.41      1.21 o 
  -7   1   5      186.26      205.22      6.96 o 
  -6   1   5      401.60      439.29     13.74 o 
  -5   1   5       30.41       53.96      4.69 o 
  -4   1   5       13.77       19.18      1.34 o 
  -3   1   5     2182.85     2198.30     15.78 o 
  -2   1   5      332.84      361.41      4.59 o 
  -1   1   5     2938.47     2555.83     16.08 o 
   0   1   5     2019.61     2161.83     17.04 o 
   1   1   5      477.16      436.24      5.00 o 
   2   1   5       10.18        5.88      0.67 o 
   3   1   5      297.65      259.55      5.17 o 
   4   1   5      902.80      854.53      9.55 o 
   5   1   5        5.26        5.46      2.06 o 
   6   1   5        0.17        0.81      1.67 o 
   7   1   5      202.33      222.69     14.05 o 
   8   1   5       73.07       67.97      9.79 o 
   9   1   5      359.91      372.30      7.96 o 
 -10   2   5        8.12        2.82      1.00 o 
  -9   2   5        0.10        3.52      1.60 o 
  -8   2   5      102.70       99.88     16.50 o 
  -7   2   5      265.73      262.75      7.23 o 
  -6   2   5      173.47      203.04      8.89 o 
  -5   2   5        2.12        1.84      0.24 o 
  -4   2   5       98.28       84.87      5.98 o 
  -3   2   5       84.18       83.70     13.33 o 
  -2   2   5        1.70        0.04      0.86 o 
  -1   2   5     1415.50     1531.83      7.57 o 
   0   2   5      975.94     1036.34     13.97 o 
   1   2   5     1209.62     1284.52     10.86 o 
   2   2   5        6.09        9.91      1.15 o 
   3   2   5      295.85      293.15     11.49 o 
   4   2   5      127.41      122.45      3.10 o 
   5   2   5        6.81        4.60      0.59 o 
   6   2   5      261.06      240.72     20.37 o 
   7   2   5        1.57        8.52      2.16 o 
   8   2   5       42.16       48.47      4.91 o 
   9   2   5       19.67       19.33      4.10 o 
 -10   3   5       76.77       70.82     12.08 o 
  -9   3   5       69.98       66.28     10.53 o 
  -8   3   5      100.76       84.34      9.75 o 
  -7   3   5       45.03       33.30      4.74 o 
  -5   3   5     1500.33     1601.65     24.52 o 
  -4   3   5      305.00      308.80      4.60 o 
  -3   3   5     3010.13     3177.92     21.49 o 
  -2   3   5      252.17      317.24      5.26 o 
  -1   3   5      832.25      806.13      7.51 o 
   0   3   5      238.46      218.44      4.37 o 
   2   3   5     1483.78     1633.75     18.03 o 
   3   3   5     1024.55     1055.73     15.73 o 
   4   3   5     1911.20     2029.53     17.64 o 
   5   3   5      250.75      235.89      6.93 o 
   6   3   5        6.85       19.19      3.28 o 
   7   3   5       84.28       92.33      8.72 o 
   8   3   5        2.45        4.34      2.16 o 
   9   3   5        8.61        8.36      2.10 o 
 -10   4   5        1.58        1.36      0.77 o 
  -9   4   5        4.98        6.43      3.57 o 
  -8   4   5       28.02       26.00      4.08 o 
  -7   4   5      198.75      199.05      4.90 o 
  -6   4   5      639.89      676.59     14.24 o 
  -5   4   5      918.99      978.08     14.65 o 
  -4   4   5      314.54      372.16      7.12 o 
  -3   4   5     1486.63     1516.61     10.71 o 
  -2   4   5      324.02      337.08      7.43 o 
  -1   4   5      156.47      228.02     10.90 o 
   0   4   5      153.93      183.55      8.17 o 
   1   4   5      388.24      423.52      9.66 o 
   2   4   5       29.58       31.81      5.03 o 
   3   4   5       18.81       26.35      4.59 o 
   4   4   5       91.89       97.30      8.16 o 
   5   4   5      438.21      413.52     12.52 o 
   6   4   5       43.70       30.63      1.79 o 
   7   4   5      212.00      229.35     43.80 o 
   8   4   5      140.33      148.32     10.19 o 
   9   4   5      109.42      109.08     16.00 o 
 -10   5   5       86.82       92.66     14.59 o 
  -9   5   5        4.57        2.57      0.90 o 
  -8   5   5        3.00        1.50      0.47 o 
  -7   5   5       36.22       28.67      3.51 o 
  -6   5   5       25.06       30.76      3.42 o 
  -5   5   5       38.19       33.95      2.58 o 
  -4   5   5      439.89      484.51      7.85 o 
  -3   5   5        5.56       12.68      1.84 o 
  -2   5   5      187.86      140.80      6.26 o 
  -1   5   5      133.23      149.92     10.61 o 
   0   5   5     1062.56      950.10     16.44 o 
   1   5   5      412.59      357.20     13.59 o 
   2   5   5      460.86      416.63     12.44 o 
   3   5   5      757.68      726.97     14.27 o 
   4   5   5      249.45      257.03      8.17 o 
   5   5   5        0.00        3.64      3.37 o 
   6   5   5       76.70       88.77      3.23 o 
   7   5   5       10.77        1.10      2.06 o 
   8   5   5        2.37        7.57      2.23 o 
 -10   6   5      327.06      322.98     17.39 o 
  -9   6   5       23.40       16.34      5.89 o 
  -8   6   5      106.08      111.29     10.09 o 
  -7   6   5      415.91      388.46     10.02 o 
  -6   6   5       31.50       28.15      4.17 o 
  -5   6   5        0.35        2.73      1.09 o 
  -4   6   5      975.70      919.92     12.02 o 
  -3   6   5      119.49      116.82     11.79 o 
  -2   6   5      272.92      222.64      7.59 o 
  -1   6   5      190.47      212.51      7.64 o 
   0   6   5        0.76        8.06      3.18 o 
   1   6   5      178.35      164.88      9.76 o 
   2   6   5       10.57        7.41      2.74 o 
   3   6   5      527.35      507.42     14.47 o 
   4   6   5      893.46      870.22     21.65 o 
   5   6   5       27.22       38.11      7.85 o 
   6   6   5        2.82        5.14      3.50 o 
   7   6   5        6.81        7.91      2.77 o 
   8   6   5        0.11        4.66      1.56 o 
 -10   7   5      153.14      151.35      6.34 o 
  -9   7   5       69.07       57.00     14.09 o 
  -8   7   5      502.64      512.46      9.46 o 
  -7   7   5       20.82       24.91      3.76 o 
  -6   7   5      223.85      236.88      8.23 o 
  -5   7   5      112.36      105.50     12.22 o 
  -4   7   5     1042.63     1119.58     23.57 o 
  -3   7   5     1049.83     1077.27     17.05 o 
  -2   7   5     3755.31     3873.79     47.54 o 
  -1   7   5      244.16      231.42     11.46 o 
   0   7   5     3086.66     3007.42     42.78 o 
   1   7   5      534.35      545.34     13.28 o 
   2   7   5      680.30      620.86     20.69 o 
   3   7   5      348.21      316.84     16.53 o 
   4   7   5      267.39      248.01     10.38 o 
   5   7   5        8.41        2.97      1.83 o 
   6   7   5      312.97      321.79     16.24 o 
   7   7   5        3.85        4.37      1.63 o 
  -9   8   5        0.73        3.09      2.67 o 
  -8   8   5      125.87      126.62     14.68 o 
  -7   8   5      111.32      103.55     21.55 o 
  -6   8   5       83.21       72.26     12.35 o 
  -5   8   5       79.29       79.73      7.40 o 
  -4   8   5      463.72      424.84     11.24 o 
  -3   8   5      115.63      108.41     18.35 o 
  -2   8   5       34.64       37.97      6.21 o 
  -1   8   5      132.41      127.10      6.94 o 
   0   8   5      143.63      166.36     22.85 o 
   1   8   5        9.96        5.94      2.81 o 
   2   8   5       48.42       30.93      4.30 o 
   3   8   5       50.20       53.88      6.59 o 
   4   8   5      177.76      204.44     28.81 o 
   5   8   5       35.91       26.38      5.37 o 
   6   8   5       82.23      106.98     17.29 o 
   7   8   5       22.77       21.05      4.21 o 
  -8   9   5      106.56       96.38     14.46 o 
  -7   9   5       50.89       59.65      7.02 o 
  -6   9   5      292.24      282.17     10.17 o 
  -5   9   5      152.76      152.60     18.70 o 
  -4   9   5        0.19        3.69      1.13 o 
  -3   9   5      562.43      591.98     17.59 o 
  -2   9   5      275.07      250.17      9.72 o 
  -1   9   5       58.86       72.35      8.80 o 
   0   9   5     1320.27     1233.55     33.30 o 
   1   9   5      146.98      141.50     14.82 o 
   2   9   5        0.71        4.69      2.79 o 
   3   9   5      757.18      765.07     31.68 o 
   4   9   5        1.57        2.20      2.70 o 
   5   9   5       30.15       34.19      4.79 o 
   6   9   5       46.56       47.33      6.26 o 
  -7  10   5       14.05       14.74      2.88 o 
  -6  10   5       29.30       20.35      5.33 o 
  -5  10   5      138.58      155.39     15.53 o 
  -4  10   5       42.99       36.82      5.52 o 
  -3  10   5      332.46      339.50     13.54 o 
  -2  10   5        1.71        6.17      2.72 o 
  -1  10   5       62.97       79.86     12.36 o 
   0  10   5        1.82        5.62      2.42 o 
   1  10   5       65.78       67.45      5.97 o 
   2  10   5      134.33      134.67     13.58 o 
   3  10   5       26.16       23.09      3.66 o 
   4  10   5        6.61        8.07      2.70 o 
   5  10   5        5.08       13.54      4.42 o 
  -6  11   5       53.31       41.93      9.08 o 
  -5  11   5      320.05      319.83      9.87 o 
  -4  11   5        4.22        7.93      2.90 o 
  -3  11   5      189.46      223.33     25.69 o 
  -2  11   5       18.62       20.37      4.38 o 
  -1  11   5      311.49      286.44     24.04 o 
   0  11   5       23.88       21.75      4.00 o 
   1  11   5      524.50      500.31     14.07 o 
   2  11   5        1.82        3.26      2.03 o 
   3  11   5      568.56      591.84     16.82 o 
   4  11   5        2.58        2.84      1.79 o 
  -4  12   5       10.72        9.89      2.90 o 
  -3  12   5       77.45       76.68     13.55 o 
  -2  12   5        9.01       10.23      2.09 o 
  -1  12   5       21.20       17.49      3.11 o 
   0  12   5        1.32        0.31      2.03 o 
   1  12   5       64.57       66.08     11.07 o 
   2  12   5        4.98        6.02      3.35 o 
   3  12   5       20.07       25.47      4.54 o 
  -2  13   5      141.38      154.64     20.16 o 
  -1  13   5      492.89      548.83     14.72 o 
   0  13   5      174.89      175.42     21.07 o 
 -10   0   6      994.85     1040.74     25.82 o 
  -8   0   6      807.47      853.76     18.81 o 
  -6   0   6     1071.49     1023.11     17.45 o 
  -4   0   6     5212.22     4635.48     15.10 o 
  -2   0   6      750.14      679.41      6.41 o 
   0   0   6     1065.06     1078.91      8.69 o 
   2   0   6     1653.45     1680.77     11.71 o 
   4   0   6     3133.70     3142.04     42.13 o 
   6   0   6      213.62      185.30      6.98 o 
   8   0   6      182.93      204.91     25.31 o 
 -11   1   6        5.03        2.24      1.14 o 
 -10   1   6      648.84      679.95     10.05 o 
  -9   1   6       16.74       16.05      2.59 o 
  -8   1   6      740.13      721.95     11.34 o 
  -7   1   6       52.57       56.85      7.21 o 
  -6   1   6        5.96        7.19      3.92 o 
  -5   1   6       27.93       27.44      4.01 o 
  -4   1   6      299.22      337.76      4.02 o 
  -3   1   6       67.24       64.79      2.11 o 
  -2   1   6     1006.84     1182.45      7.51 o 
  -1   1   6      320.52      371.68      4.98 o 
   0   1   6      470.83      566.40      4.84 o 
   1   1   6     1341.40     1620.99      7.97 o 
   2   1   6      627.22      682.42      6.21 o 
   3   1   6        0.11        2.92      2.44 o 
   4   1   6     1226.06     1306.89     16.39 o 
   5   1   6      268.79      255.05      7.46 o 
   6   1   6       72.80       56.38      3.30 o 
   7   1   6      150.39      130.96      9.14 o 
   8   1   6       36.44       36.94      4.17 o 
   9   1   6       56.46       48.14      4.92 o 
 -11   2   6      175.40      175.78      9.95 o 
 -10   2   6      219.99      244.97      6.93 o 
  -9   2   6      860.97      967.73     29.57 o 
  -8   2   6       10.80       17.08      1.75 o 
  -7   2   6      506.36      553.11     16.89 o 
  -6   2   6      210.15      201.54      4.50 o 
  -5   2   6      462.49      572.43      5.79 o 
  -4   2   6      739.07      744.02      9.64 o 
  -3   2   6     1551.08     1579.15     11.46 o 
  -1   2   6      266.22      226.21      3.72 o 
   0   2   6     1726.91     1897.98     16.95 o 
   1   2   6        3.88       11.93      2.69 o 
   2   2   6      193.78      150.11      4.65 o 
   3   2   6      124.53      117.79     13.00 o 
   4   2   6     1692.67     1716.05     13.70 o 
   5   2   6     1092.25     1065.58     23.52 o 
   6   2   6      127.83      150.24     13.22 o 
   7   2   6      166.67      175.10     12.29 o 
   8   2   6        2.41        5.32      1.85 o 
   9   2   6        1.11        2.07      1.72 o 
 -11   3   6       18.79       16.04      3.62 o 
 -10   3   6       76.70       86.50     17.19 o 
  -9   3   6       13.64        7.50      2.18 o 
  -8   3   6      184.33      182.53      6.15 o 
  -7   3   6      431.15      357.83     12.77 o 
  -6   3   6       53.99       41.31      7.98 o 
  -5   3   6      178.93      197.81      6.64 o 
  -4   3   6       53.26       55.17      6.01 o 
  -3   3   6        9.91       12.10      2.04 o 
  -2   3   6        7.86        8.29      1.11 o 
  -1   3   6      527.17      483.09      7.51 o 
   0   3   6      257.57      227.20      6.57 o 
   1   3   6      424.53      414.99     10.27 o 
   2   3   6       88.80      123.33      8.10 o 
   3   3   6       24.24       22.87      2.78 o 
   4   3   6      377.99      402.40      7.95 o 
   5   3   6      295.83      279.14      3.42 o 
   6   3   6      183.42      201.78     16.65 o 
   7   3   6       23.12       28.90      3.47 o 
   8   3   6        2.69        5.38      1.44 o 
 -11   4   6      160.03      157.78      9.34 o 
 -10   4   6       96.48       89.39     15.79 o 
  -9   4   6      554.72      569.65     14.83 o 
  -8   4   6       12.10        8.71      1.78 o 
  -7   4   6      137.35      145.64     20.86 o 
  -6   4   6       14.78       34.96      5.03 o 
  -5   4   6        0.08        1.72      0.84 o 
  -4   4   6      168.83      164.06      9.69 o 
  -3   4   6     2303.13     2662.71     26.55 o 
  -2   4   6      115.42      115.67      7.36 o 
  -1   4   6     1827.58     1994.35     26.67 o 
   0   4   6       97.05      100.40     16.53 o 
   1   4   6      105.18       93.87      5.03 o 
   2   4   6        4.37        6.45      3.52 o 
   3   4   6     1998.11     1955.70     20.42 o 
   4   4   6       30.90       37.10      4.40 o 
   5   4   6     1197.79     1204.82     21.18 o 
   6   4   6        3.14        2.28      0.78 o 
   7   4   6       32.64       36.02      4.75 o 
   8   4   6       28.26       36.33      4.34 o 
 -10   5   6       21.35       20.86      3.47 o 
  -9   5   6      390.44      409.91     12.22 o 
  -8   5   6      313.27      269.39     14.78 o 
  -7   5   6     1382.15     1362.08     36.39 o 
  -6   5   6      242.04      285.22      8.30 o 
  -5   5   6      173.29      177.55     11.11 o 
  -4   5   6       97.09      124.10      9.04 o 
  -3   5   6      347.93      343.45      7.88 o 
  -2   5   6      168.88      125.73      5.36 o 
  -1   5   6     2407.46     2612.47     40.28 o 
   0   5   6      275.26      317.64      9.63 o 
   1   5   6        3.49       10.33      2.80 o 
   2   5   6      157.13      166.39      7.78 o 
   3   5   6      179.23      201.73     13.37 o 
   4   5   6      112.39      106.70      7.45 o 
   5   5   6      162.52      143.06     13.97 o 
   6   5   6        1.42        1.83      3.02 o 
   7   5   6       20.60       35.57      3.88 o 
   8   5   6       21.80       25.29      3.97 o 
 -10   6   6        7.58       11.07      2.51 o 
  -9   6   6      198.87      169.11      7.21 o 
  -8   6   6        0.73        2.56      1.86 o 
  -7   6   6       48.10       45.12      8.24 o 
  -6   6   6      109.03      111.28     14.29 o 
  -5   6   6      178.31      164.59      8.83 o 
  -4   6   6      449.16      486.35     13.05 o 
  -3   6   6     2057.97     2051.85     25.61 o 
  -2   6   6      422.46      404.96     16.04 o 
  -1   6   6      547.31      569.94     11.66 o 
   0   6   6      182.07      189.31      8.73 o 
   1   6   6      747.76      805.93     15.08 o 
   2   6   6       86.37       95.86     10.55 o 
   3   6   6      996.72     1029.20     21.59 o 
   4   6   6       67.78       44.07      4.40 o 
   5   6   6       13.96       19.08      6.27 o 
   6   6   6      252.97      278.10      6.46 o 
   7   6   6      234.74      245.31     30.56 o 
   8   6   6      252.12      283.27     14.66 o 
 -10   7   6       64.72       42.43     11.89 o 
  -9   7   6        8.99        7.28      3.81 o 
  -8   7   6       81.27       90.09     12.80 o 
  -7   7   6        0.04        5.96      2.44 o 
  -6   7   6      169.20      163.91     18.98 o 
  -5   7   6       46.66       41.42      4.49 o 
  -4   7   6        3.89        0.52      1.95 o 
  -3   7   6       61.15       60.32      8.37 o 
  -2   7   6       30.14       42.00      6.22 o 
  -1   7   6      547.52      608.42     12.75 o 
   0   7   6        0.02        5.80      3.67 o 
   1   7   6      156.49      135.02     12.62 o 
   2   7   6      794.07      818.03     18.26 o 
   3   7   6      472.08      455.48     14.86 o 
   4   7   6      200.70      196.19     20.89 o 
   5   7   6        1.09        2.34      2.14 o 
   6   7   6       19.46       20.08      4.73 o 
   7   7   6        4.85        7.99      3.63 o 
  -9   8   6       93.00       84.51     14.26 o 
  -8   8   6        7.91       14.06      2.59 o 
  -7   8   6      339.95      313.61     24.33 o 
  -6   8   6        8.91        6.25      1.93 o 
  -5   8   6      146.29      151.57      5.86 o 
  -4   8   6      626.08      641.86     19.26 o 
  -3   8   6        1.10       -0.95      2.51 o 
  -2   8   6      958.97      922.75     26.08 o 
  -1   8   6        4.89        4.20      2.03 o 
   0   8   6      107.19      131.49     16.27 o 
   1   8   6      440.07      442.57     17.72 o 
   2   8   6      290.96      300.26     11.52 o 
   3   8   6      242.02      248.55     16.04 o 
   4   8   6      387.96      373.55     13.63 o 
   5   8   6        2.58       -0.68      1.62 o 
   6   8   6      122.66      113.47     11.66 o 
  -8   9   6      103.19      108.05     14.10 o 
  -7   9   6       11.40       13.26      2.32 o 
  -6   9   6      346.97      348.93     12.03 o 
  -5   9   6        1.48        1.33      1.39 o 
  -4   9   6        5.64       11.66      2.79 o 
  -3   9   6      567.23      579.42     20.77 o 
  -2   9   6        2.43        6.09      3.18 o 
  -1   9   6        8.71        8.63      2.59 o 
   0   9   6      928.82      942.97     32.75 o 
   1   9   6      118.97      116.26     15.41 o 
   2   9   6       28.58       37.32      5.24 o 
   3   9   6        8.06       15.17      5.44 o 
   4   9   6       45.39       39.78      6.86 o 
   5   9   6       15.71       24.86      3.81 o 
   6   9   6        6.93        5.21      2.15 o 
  -7  10   6      152.79      131.08     20.81 o 
  -5  10   6       58.48       60.13      8.03 o 
  -4  10   6        0.22        5.65      2.51 o 
  -3  10   6        4.37        3.56      1.86 o 
  -2  10   6      346.78      330.19     15.78 o 
  -1  10   6      299.72      274.27     13.24 o 
   0  10   6      352.37      352.13     11.98 o 
   1  10   6      328.72      282.71     10.65 o 
   2  10   6        9.80        5.43      2.21 o 
   3  10   6        2.49        3.58      1.33 o 
   4  10   6      149.34      164.05     19.69 o 
   5  10   6       67.14       67.89     12.42 o 
  -5  11   6        5.52        4.00      2.65 o 
  -4  11   6        1.56        3.10      1.63 o 
  -3  11   6       11.29        8.79      2.33 o 
  -2  11   6       35.43       47.83      6.94 o 
  -1  11   6      142.82      145.97     25.90 o 
   0  11   6      104.93      107.62      9.22 o 
   1  11   6        0.28        4.11      1.55 o 
   2  11   6      164.27      197.29     25.07 o 
   3  11   6       36.00       49.24      9.21 o 
   4  11   6       21.83       26.36      3.99 o 
  -4  12   6        6.85        6.64      3.22 o 
  -3  12   6        3.76        4.35      2.37 o 
  -2  12   6        5.61        6.38      3.37 o 
  -1  12   6       32.31       35.71      7.09 o 
   0  12   6      653.31      688.35     42.42 o 
   1  12   6        8.40        8.80      3.01 o 
   2  12   6       93.44       81.56     10.75 o 
 -11   0   7      249.89      272.92      7.75 o 
  -9   0   7       16.76       19.03      3.77 o 
  -7   0   7      438.18      424.71     11.67 o 
  -5   0   7       73.11       51.60      3.27 o 
  -3   0   7       11.98        1.30      1.10 o 
  -1   0   7       91.68       77.91      6.99 o 
   1   0   7        2.79        2.37      2.47 o 
   3   0   7      736.51      685.52     10.19 o 
   5   0   7      661.31      619.25     17.27 o 
   7   0   7      560.82      577.91     16.11 o 
 -11   1   7       27.61       15.14      5.69 o 
 -10   1   7      156.63      159.73      9.23 o 
  -9   1   7      567.25      600.00     13.90 o 
  -8   1   7        2.24        2.26      1.14 o 
  -7   1   7      487.94      547.45     10.31 o 
  -6   1   7      140.60      121.26      9.88 o 
  -5   1   7      259.33      281.08      3.18 o 
  -4   1   7      119.31      108.18      3.78 o 
  -3   1   7     2017.18     2091.77     15.85 o 
  -2   1   7       29.90       45.88      2.64 o 
  -1   1   7        4.86        2.06      1.04 o 
   0   1   7      296.14      323.57      4.20 o 
   1   1   7      602.35      601.56      5.86 o 
   2   1   7       56.13       73.76      4.71 o 
   3   1   7     2050.35     2105.27     18.08 o 
   4   1   7      213.91      188.93      4.93 o 
   5   1   7       76.36       97.67      8.67 o 
   6   1   7        0.61        2.64      2.51 o 
   7   1   7       77.84       92.35     10.10 o 
   8   1   7       14.36       10.80      5.08 o 
 -11   2   7      234.72      237.31     12.56 o 
 -10   2   7       85.69       66.87     13.30 o 
  -9   2   7      329.05      354.54     10.94 o 
  -8   2   7      298.94      299.96     15.12 o 
  -7   2   7      336.75      327.09      6.34 o 
  -6   2   7        5.77        6.63      1.19 o 
  -5   2   7       40.68       35.74      5.09 o 
  -4   2   7      791.88      810.65     14.07 o 
  -3   2   7       32.99       39.93      3.59 o 
  -2   2   7     2021.36     1985.31     10.44 o 
  -1   2   7      422.07      486.02      6.07 o 
   0   2   7      147.84      131.18      6.94 o 
   1   2   7        6.70       11.70      1.34 o 
   2   2   7      400.88      388.39      7.70 o 
   3   2   7      128.16      127.36      9.22 o 
   4   2   7      726.09      728.63     17.53 o 
   5   2   7      123.20      130.18      8.45 o 
   6   2   7        4.22        9.23      2.59 o 
   7   2   7      116.40      136.55      7.38 o 
   8   2   7       18.50       17.84      2.69 o 
 -11   3   7        1.18        2.12      2.35 o 
 -10   3   7       42.39       39.26      8.11 o 
  -9   3   7      221.09      212.77     10.43 o 
  -8   3   7       25.03       21.37      3.99 o 
  -7   3   7      307.28      331.51      6.14 o 
  -6   3   7      117.37      104.81      9.07 o 
  -5   3   7      259.14      240.20      6.54 o 
  -4   3   7      183.49      167.68      5.09 o 
  -3   3   7      354.28      317.32     10.58 o 
  -2   3   7       94.52      101.76      5.51 o 
  -1   3   7      127.08      103.68      4.71 o 
   0   3   7      587.38      691.12      9.86 o 
   1   3   7      589.92      585.55     10.24 o 
   2   3   7      941.21      964.33     12.97 o 
   3   3   7      354.60      378.69     23.57 o 
   4   3   7     2440.48     2493.73     30.01 o 
   5   3   7        8.95       14.09      3.74 o 
   6   3   7      253.85      258.51      8.47 o 
   7   3   7       57.63       74.51      9.28 o 
   8   3   7       50.19       57.32      7.36 o 
 -11   4   7      129.54       98.44     22.13 o 
 -10   4   7      408.16      420.93     12.47 o 
  -9   4   7      214.31      200.62     13.21 o 
  -8   4   7       66.72       63.04      9.11 o 
  -7   4   7       64.92       78.15     11.12 o 
  -6   4   7      187.40      225.14     10.69 o 
  -5   4   7       12.40        8.18      1.89 o 
  -4   4   7     1423.45     1515.45     21.52 o 
  -3   4   7      997.38      963.74     36.79 o 
  -2   4   7      122.90      118.83     17.96 o 
  -1   4   7      716.01      733.52     10.21 o 
   0   4   7        1.38        2.41      1.60 o 
   1   4   7       13.03       14.60      2.90 o 
   2   4   7        7.86       15.71      1.98 o 
   3   4   7       97.36       73.67      8.08 o 
   4   4   7       70.01       74.07      5.23 o 
   5   4   7      100.50       97.80      5.75 o 
   6   4   7        1.30        1.55      1.89 o 
   7   4   7        9.97       12.80      2.52 o 
   8   4   7      119.67      104.08     12.96 o 
 -10   5   7      352.03      357.99      9.96 o 
  -9   5   7       64.42       51.92      9.78 o 
  -8   5   7      316.91      321.82     13.00 o 
  -7   5   7       14.91       20.18      3.49 o 
  -6   5   7     1265.72     1313.86     17.79 o 
  -5   5   7      400.86      440.47      7.30 o 
  -4   5   7      806.73      750.47     12.00 o 
  -3   5   7      118.02      116.75     17.70 o 
  -2   5   7      249.88      213.23     20.27 o 
  -1   5   7      131.27      123.46      7.98 o 
   0   5   7      881.45      898.85     11.37 o 
   1   5   7      187.56      167.51      8.60 o 
   2   5   7      449.64      420.10     12.06 o 
   3   5   7        0.03        1.73      1.16 o 
   4   5   7      593.91      580.05     12.17 o 
   5   5   7      558.75      544.82     13.54 o 
   6   5   7       15.97       23.89      4.28 o 
   7   5   7      151.01      170.01     15.12 o 
 -10   6   7      186.91      183.47     10.90 o 
  -9   6   7       91.59       79.45     11.11 o 
  -8   6   7      712.61      707.98     19.02 o 
  -7   6   7       98.18      104.52     14.51 o 
  -6   6   7      338.54      307.40      9.60 o 
  -5   6   7      280.16      286.10      5.85 o 
  -4   6   7        8.89        7.88      1.54 o 
  -3   6   7        3.99        3.13      1.08 o 
  -2   6   7      238.15      250.30      8.21 o 
  -1   6   7      295.98      264.55     11.66 o 
   0   6   7       84.74      116.13     19.09 o 
   1   6   7      133.20      160.08      9.14 o 
   2   6   7       19.24       22.35      4.41 o 
   3   6   7      221.76      199.01      5.68 o 
   4   6   7       76.42       67.17      5.51 o 
   5   6   7        0.30        3.87      3.54 o 
   6   6   7       83.02       71.65      9.78 o 
   7   6   7       27.33       28.28      3.52 o 
  -9   7   7        8.12       13.24      3.18 o 
  -8   7   7       36.10       40.28      6.96 o 
  -7   7   7        5.68        3.53      4.23 o 
  -6   7   7     1293.64     1324.80     39.51 o 
  -5   7   7      536.62      502.49     14.23 o 
  -4   7   7       10.96       16.29      4.03 o 
  -3   7   7      343.55      311.25     17.37 o 
  -2   7   7       13.64       17.23      2.73 o 
  -1   7   7        0.15        4.65      2.95 o 
   0   7   7     3064.55     3171.96     25.81 o 
   1   7   7        5.99       10.34      4.52 o 
   2   7   7      478.34      414.83     13.70 o 
   3   7   7       24.55       25.37      3.33 o 
   4   7   7      250.84      240.56      7.07 o 
   5   7   7       10.14        9.76      2.07 o 
   6   7   7      293.54      318.67     10.82 o 
   7   7   7       20.27       23.36      5.15 o 
  -9   8   7       22.03       25.26      5.52 o 
  -8   8   7      391.41      400.27     13.67 o 
  -7   8   7       17.92       21.20      4.10 o 
  -6   8   7      288.36      303.44     12.94 o 
  -5   8   7       14.29       18.29      3.18 o 
  -4   8   7       14.66       18.10      3.47 o 
  -3   8   7       30.80       23.94      5.06 o 
  -2   8   7        8.74        9.56      3.14 o 
  -1   8   7        7.87       12.17      2.78 o 
   0   8   7      405.85      413.82     13.74 o 
   1   8   7      423.95      401.29     14.21 o 
   2   8   7       16.68       21.57      4.65 o 
   3   8   7       58.34       60.60      5.99 o 
   4   8   7       90.51       99.21     13.43 o 
   5   8   7       16.32       18.91      3.15 o 
   6   8   7       52.25       52.57      6.37 o 
  -8   9   7      355.64      330.84     18.10 o 
  -7   9   7      186.71      204.44     20.62 o 
  -6   9   7      551.97      560.75      9.23 o 
  -5   9   7      506.94      500.30     17.12 o 
  -4   9   7       51.55       73.04     10.45 o 
  -3   9   7      110.59      106.15     15.02 o 
  -2   9   7      186.31      180.77      9.64 o 
  -1   9   7      246.25      235.92     12.74 o 
   0   9   7      224.82      194.18     17.59 o 
   1   9   7      656.88      670.41     23.21 o 
   2   9   7      173.26      180.57      9.36 o 
   3   9   7      218.47      272.09     33.84 o 
   4   9   7       17.23       26.69      4.20 o 
   5   9   7      158.55      161.65     18.77 o 
  -7  10   7       54.41       56.66      8.19 o 
  -6  10   7        0.57        7.72      1.38 o 
  -5  10   7       27.12       29.37      4.87 o 
  -4  10   7       16.25       15.24      3.98 o 
  -3  10   7      313.12      270.69     12.95 o 
  -2  10   7       52.22       48.17      7.36 o 
  -1  10   7      296.93      290.84     10.78 o 
   0  10   7       24.30       30.80      4.90 o 
   1  10   7        3.31        4.03      1.71 o 
   2  10   7       26.28       17.53      4.24 o 
   3  10   7        5.69        7.96      3.16 o 
   4  10   7       99.60      100.92      8.73 o 
  -6  11   7        1.80        5.62      3.57 o 
  -5  11   7        0.41        1.45      0.79 o 
  -4  11   7        0.19       -1.39      1.87 o 
  -3  11   7      100.21      101.45     16.85 o 
  -2  11   7       97.17      106.22     13.03 o 
  -1  11   7       91.42       94.63     11.48 o 
   0  11   7        5.46        9.93      2.86 o 
   1  11   7      676.10      688.21     22.63 o 
   2  11   7        0.36        4.23      1.84 o 
   3  11   7      654.74      662.94     33.03 o 
  -4  12   7        0.15        4.53      2.28 o 
  -3  12   7      104.09      104.85     12.47 o 
  -2  12   7        2.72        8.16      4.22 o 
  -1  12   7      267.45      283.45     16.20 o 
   0  12   7       30.92       31.65      3.73 o 
   1  12   7        1.61       -0.56      3.47 o 
 -10   0   8      505.12      541.19     10.90 o 
  -8   0   8      152.93      176.32     20.00 o 
  -6   0   8      678.96      679.26     13.48 o 
  -2   0   8     4047.43     4151.55     73.51 o 
   0   0   8      526.28      524.08      8.60 o 
   2   0   8        0.57        6.51      1.09 o 
   4   0   8     4056.80     4223.18     30.42 o 
   6   0   8       35.19       51.66      4.41 o 
   8   0   8       43.95       39.74      6.78 o 
 -11   1   8       13.06       11.23      1.92 o 
 -10   1   8     1218.98     1324.48     13.64 o 
  -9   1   8        5.15        4.50      1.38 o 
  -8   1   8      486.20      488.50     10.60 o 
  -7   1   8        8.13       10.70      3.91 o 
  -6   1   8        0.68        4.61      1.56 o 
  -5   1   8      444.73      453.59      4.40 o 
  -4   1   8      251.32      292.98      5.55 o 
  -3   1   8      723.93      853.42      7.46 o 
  -2   1   8       21.26       19.64      1.50 o 
  -1   1   8       10.82       28.57      1.99 o 
   0   1   8       86.16      115.15      6.80 o 
   1   1   8       97.37      113.88      5.82 o 
   2   1   8      144.91      153.70      4.92 o 
   3   1   8       72.37       90.71      5.81 o 
   4   1   8      154.33      140.46      2.84 o 
   5   1   8        0.31        3.31      1.63 o 
   6   1   8        0.23        2.62      4.26 o 
   7   1   8       29.93       39.69      3.81 o 
   8   1   8      214.00      236.34     12.28 o 
 -11   2   8       73.82       59.49     11.53 o 
 -10   2   8      281.53      288.65      8.36 o 
  -9   2   8      286.53      295.05     11.73 o 
  -8   2   8       44.23       57.77      5.06 o 
  -7   2   8       11.08        9.02      2.21 o 
  -6   2   8      527.36      548.53      4.53 o 
  -5   2   8        0.27        2.29      1.21 o 
  -4   2   8     2257.66     2425.14     21.03 o 
  -3   2   8      597.93      585.01      7.43 o 
  -2   2   8      414.36      418.75      7.98 o 
  -1   2   8      849.85      891.79      9.84 o 
   0   2   8        1.26        1.42      1.11 o 
   1   2   8      640.10      620.36      7.66 o 
   2   2   8      379.94      325.18     12.00 o 
   3   2   8     2135.36     2175.92     17.24 o 
   4   2   8     1425.57     1386.63     23.23 o 
   5   2   8      238.58      230.51      6.03 o 
   6   2   8      435.58      432.49     10.13 o 
   7   2   8       22.96       26.99      3.24 o 
   8   2   8       11.05       18.46      6.32 o 
 -11   3   8      288.85      311.02     16.25 o 
 -10   3   8      253.99      266.98      8.52 o 
  -9   3   8      324.69      331.21     14.18 o 
  -8   3   8      239.98      230.82     13.87 o 
  -7   3   8      117.10       97.84      8.55 o 
  -6   3   8      205.44      184.08      3.52 o 
  -5   3   8       82.05       65.36      4.34 o 
  -4   3   8       13.18       20.52      1.61 o 
  -3   3   8       76.39       78.18      5.97 o 
  -2   3   8        2.34        6.00      2.13 o 
  -1   3   8      324.40      331.25      6.15 o 
   0   3   8        0.59        3.85      1.42 o 
   1   3   8       11.87       12.73      3.27 o 
   2   3   8       29.71       43.81      3.75 o 
   3   3   8       53.96       68.78      5.35 o 
   4   3   8       51.62       51.15      4.99 o 
   5   3   8       67.21       64.82      9.03 o 
   6   3   8       59.29       61.07      6.41 o 
   7   3   8      241.72      268.68     21.76 o 
 -11   4   8       52.95       51.74     12.78 o 
 -10   4   8        1.83        4.46      2.20 o 
  -9   4   8      379.74      403.95     13.40 o 
  -8   4   8      602.58      615.24     23.41 o 
  -7   4   8       83.50       63.55     10.33 o 
  -6   4   8      417.04      445.87     21.35 o 
  -5   4   8      164.89      151.96      6.86 o 
  -4   4   8        5.52        3.06      2.73 o 
  -3   4   8     1889.09     2016.66     22.81 o 
  -2   4   8       96.77      114.74     20.66 o 
  -1   4   8        1.55        3.07      1.64 o 
   0   4   8      824.62      862.74     11.23 o 
   1   4   8      227.92      226.17      8.62 o 
   2   4   8        4.64       12.40      1.82 o 
   3   4   8      600.27      547.03     12.49 o 
   4   4   8      108.01       97.54      4.23 o 
   5   4   8      200.57      173.03     14.96 o 
   6   4   8      186.10      203.82     13.73 o 
   7   4   8      187.84      188.14      9.37 o 
 -10   5   8       40.28       42.78      4.11 o 
  -9   5   8      270.47      255.16      8.77 o 
  -8   5   8       94.36      100.24     15.73 o 
  -7   5   8      416.66      396.61     14.27 o 
  -6   5   8       35.01       24.04      3.50 o 
  -5   5   8       50.77       60.86      6.07 o 
  -4   5   8       82.02       85.37      9.01 o 
  -3   5   8      161.32      185.39     21.62 o 
  -2   5   8       72.19      103.21      9.12 o 
  -1   5   8      459.20      459.02     14.89 o 
   0   5   8       43.68       56.23      6.31 o 
   1   5   8       24.67       34.84      4.15 o 
   2   5   8      252.16      245.52      5.39 o 
   3   5   8      135.81      138.36     14.05 o 
   4   5   8        0.17        3.17      1.45 o 
   5   5   8       30.65       18.81      3.47 o 
   6   5   8       14.89       14.30      3.38 o 
   7   5   8        5.18        5.35      1.59 o 
 -10   6   8      421.79      388.10     19.98 o 
  -9   6   8       92.39       76.23     16.07 o 
  -8   6   8       29.12       22.49      5.16 o 
  -7   6   8      367.72      349.13     13.83 o 
  -6   6   8      158.21      139.66     13.44 o 
  -5   6   8      418.73      406.06      8.39 o 
  -4   6   8     2713.44     2878.95     72.39 o 
  -3   6   8     1339.37     1395.63     18.24 o 
  -2   6   8      472.42      461.81     10.30 o 
  -1   6   8        5.99        9.64      1.79 o 
   0   6   8      265.35      272.24      5.96 o 
   1   6   8        9.62       14.08      1.93 o 
   2   6   8       14.49       16.13      2.78 o 
   3   6   8      642.45      635.22     15.00 o 
   4   6   8      185.39      168.13     10.60 o 
   5   6   8      574.86      568.89      8.92 o 
   6   6   8        5.09        6.71      3.43 o 
  -9   7   8      417.21      407.82     21.08 o 
  -8   7   8      263.41      229.58      9.02 o 
  -7   7   8      601.52      595.35     21.61 o 
  -6   7   8       42.92       51.42      4.94 o 
  -5   7   8      203.80      179.46     13.80 o 
  -4   7   8       85.10       80.96      7.23 o 
  -3   7   8       77.69      106.74     14.62 o 
  -2   7   8        6.02       12.15      7.00 o 
  -1   7   8       15.83       26.46      3.05 o 
   0   7   8      130.50      122.43     16.17 o 
   1   7   8      301.45      252.52      9.52 o 
   2   7   8       59.13       48.99      3.79 o 
   3   7   8       19.16       24.75      4.82 o 
   4   7   8       24.68       25.59      3.66 o 
   5   7   8       11.51       10.38      2.32 o 
   6   7   8        0.71        6.53      3.19 o 
  -9   8   8        7.57       15.64      4.03 o 
  -8   8   8       21.01       22.03      4.10 o 
  -7   8   8      231.43      269.80     31.31 o 
  -6   8   8        3.16        3.77      1.11 o 
  -5   8   8      592.48      599.87     16.60 o 
  -4   8   8       75.10       75.35      7.96 o 
  -3   8   8      747.66      742.14     21.25 o 
  -2   8   8      343.78      320.80     13.72 o 
  -1   8   8      153.27      189.51     24.48 o 
   0   8   8        1.80        5.91      3.52 o 
   1   8   8       51.98       68.29      9.34 o 
   2   8   8        7.05        3.52      1.19 o 
   3   8   8      114.08      107.58      5.50 o 
   4   8   8      114.49      116.84     14.73 o 
   5   8   8      413.83      433.98     38.46 o 
  -8   9   8      214.31      216.29     37.23 o 
  -7   9   8       87.29       73.87     10.65 o 
  -6   9   8        1.18        4.17      3.01 o 
  -5   9   8        0.32        4.46      4.02 o 
  -4   9   8       11.65       19.86      2.94 o 
  -3   9   8       44.73       43.81      7.34 o 
  -2   9   8      277.26      256.88     13.40 o 
  -1   9   8      167.92      164.45     30.39 o 
   0   9   8       18.14       33.29      4.96 o 
   1   9   8       78.70       76.00     11.98 o 
   2   9   8        2.78       15.91      4.67 o 
   3   9   8        9.12        4.78      1.49 o 
   4   9   8       22.43       19.35      3.41 o 
  -7  10   8       39.43       37.99      6.13 o 
  -6  10   8      146.75      159.51     11.55 o 
  -5  10   8       46.70       55.29     12.57 o 
  -4  10   8       15.35       17.23      3.23 o 
  -3  10   8       33.81       38.44      5.18 o 
  -2  10   8        7.86       14.36      3.58 o 
  -1  10   8        6.93       15.74      4.43 o 
   0  10   8      672.21      670.91     14.59 o 
   1  10   8       48.04       50.30      6.70 o 
   2  10   8      135.25      167.96     24.37 o 
   3  10   8       11.36        6.51      1.62 o 
  -5  11   8       71.79       79.35      9.97 o 
  -4  11   8       51.78       49.89      8.58 o 
  -3  11   8      123.28      133.05     19.07 o 
  -2  11   8       20.12       31.32      5.23 o 
  -1  11   8      299.00      300.53     10.19 o 
   0  11   8      393.46      381.51     13.74 o 
   1  11   8        1.79       -0.83      3.60 o 
   2  11   8       11.64       15.05      3.39 o 
  -3  12   8       30.89       47.60      5.90 o 
  -2  12   8      101.79       94.86     11.45 o 
  -1  12   8        7.28       17.37      5.44 o 
 -11   0   9       83.97       86.19     13.19 o 
  -9   0   9       34.83       40.71      5.34 o 
  -7   0   9      696.30      738.67     16.52 o 
  -5   0   9     1449.35     1444.37     24.78 o 
  -3   0   9      439.29      355.77      6.51 o 
  -1   0   9      956.02     1184.87     15.82 o 
   1   0   9       10.14       10.84      2.81 o 
   3   0   9     1595.74     1603.92     26.26 o 
   5   0   9       80.19       77.57     14.08 o 
   7   0   9       96.92      125.55     17.43 o 
 -11   1   9        1.29        7.72      1.85 o 
 -10   1   9       24.66       21.36      3.28 o 
  -9   1   9      319.54      348.13      7.94 o 
  -8   1   9       31.80       26.61      3.12 o 
  -7   1   9      105.76      123.27     13.10 o 
  -6   1   9        1.21        1.02      1.28 o 
  -5   1   9      531.67      551.75      5.35 o 
  -4   1   9      737.59      818.62      8.22 o 
  -3   1   9     1310.01     1369.45     12.32 o 
  -2   1   9        0.77        1.39      0.97 o 
  -1   1   9      189.35      148.91      7.86 o 
   0   1   9        4.51        3.49      0.81 o 
   1   1   9     1320.78     1290.90     10.52 o 
   2   1   9      304.02      272.45      6.45 o 
   3   1   9       95.69       97.62      7.17 o 
   4   1   9       49.08       56.33      6.17 o 
   5   1   9        2.97        3.64      1.31 o 
   6   1   9       17.60       23.23      6.46 o 
   7   1   9      431.54      493.84     12.91 o 
 -11   2   9      215.68      194.88     31.50 o 
 -10   2   9       14.93       18.65      2.59 o 
  -9   2   9       34.13       44.39      4.69 o 
  -8   2   9        0.16        5.41      1.78 o 
  -7   2   9      319.37      323.98     17.56 o 
  -6   2   9       23.85       27.93      2.83 o 
  -5   2   9      116.23      101.64      6.94 o 
  -4   2   9      404.63      345.07      8.06 o 
  -3   2   9       60.91       73.15      5.29 o 
  -2   2   9      419.74      359.82      5.65 o 
  -1   2   9      252.97      226.36      5.39 o 
   0   2   9       69.61       72.47      6.49 o 
   1   2   9      768.18      719.13      7.79 o 
   2   2   9        8.30       10.11      1.22 o 
   3   2   9       71.76       85.69      8.06 o 
   4   2   9      230.78      198.83      5.72 o 
   5   2   9        4.03        3.57      0.91 o 
   6   2   9       23.90       20.90      3.61 o 
   7   2   9      111.26      116.36     11.23 o 
 -11   3   9       12.91       11.20      3.64 o 
 -10   3   9       20.45       23.12      4.70 o 
  -9   3   9        9.40        8.20      1.82 o 
  -8   3   9      204.33      179.36     16.93 o 
  -7   3   9      484.95      496.53     13.10 o 
  -6   3   9        0.13        1.05      0.78 o 
  -5   3   9      640.72      651.09      8.49 o 
  -4   3   9      109.56      104.55      6.44 o 
  -3   3   9      383.97      350.06     14.04 o 
  -2   3   9        0.21        7.26      2.61 o 
  -1   3   9      161.06      150.81      5.14 o 
   0   3   9      352.67      327.39      7.55 o 
   1   3   9        2.09        3.38      1.21 o 
   2   3   9      172.37      171.16     22.78 o 
   3   3   9      103.89      112.06      5.63 o 
   4   3   9      208.91      197.73     24.78 o 
   5   3   9       95.62       77.59      6.88 o 
   6   3   9      153.40      186.36     17.45 o 
   7   3   9       76.43       83.77      6.19 o 
 -10   4   9      214.14      231.18      8.20 o 
  -9   4   9      106.89      109.29     17.01 o 
  -8   4   9      222.60      226.06     14.07 o 
  -7   4   9       17.61       16.53      5.75 o 
  -6   4   9      215.30      200.28      4.07 o 
  -5   4   9       52.38       46.50      5.26 o 
  -4   4   9      283.03      247.61      6.82 o 
  -3   4   9       55.52       71.55      6.18 o 
  -2   4   9      130.97      140.34      9.52 o 
  -1   4   9      216.82      220.10      7.45 o 
   0   4   9      107.54      145.95      8.39 o 
   1   4   9        0.43        3.67      1.75 o 
   2   4   9      160.45      149.41      4.49 o 
   3   4   9       16.84       14.56      3.64 o 
   4   4   9      207.49      198.33      9.78 o 
   5   4   9        0.01        2.12      1.67 o 
   6   4   9        0.02        5.47      1.50 o 
   7   4   9        5.69        4.67      2.02 o 
 -10   5   9       80.79       87.23     13.10 o 
  -9   5   9        1.26        2.99      2.79 o 
  -8   5   9      111.59      119.13     19.70 o 
  -7   5   9        2.25        9.56      3.73 o 
  -6   5   9     1155.49     1220.77     33.43 o 
  -5   5   9       54.83       45.12      5.26 o 
  -4   5   9      369.60      341.47      6.64 o 
  -3   5   9      228.85      246.39      5.44 o 
  -2   5   9      783.21      726.13      9.95 o 
  -1   5   9      150.52      153.20      8.30 o 
   0   5   9      694.46      640.66     12.03 o 
   1   5   9       20.46       28.72      3.93 o 
   2   5   9      160.27      186.56     22.07 o 
   3   5   9      166.39      172.94      5.90 o 
   4   5   9      470.24      468.57     10.05 o 
   5   5   9        5.31        5.65      1.32 o 
   6   5   9      135.44      137.60     12.67 o 
 -10   6   9      469.41      446.11     17.80 o 
  -9   6   9      219.42      175.11     24.96 o 
  -8   6   9        5.87       10.87      2.80 o 
  -7   6   9      150.06      150.81      6.16 o 
  -6   6   9      299.88      276.44     12.55 o 
  -5   6   9       30.04       37.79      4.43 o 
  -4   6   9      804.77      808.61     16.27 o 
  -3   6   9       43.51       50.55      5.26 o 
  -2   6   9      222.41      212.61     29.80 o 
  -1   6   9      436.20      397.74     19.77 o 
   0   6   9       41.30       30.06      3.57 o 
   1   6   9      119.49      109.56     12.52 o 
   2   6   9        0.46        4.17      1.52 o 
   3   6   9      392.66      369.88     25.80 o 
   4   6   9       42.62       37.53      4.01 o 
   5   6   9      106.65      104.81      6.47 o 
   6   6   9        1.37        3.26      2.03 o 
  -9   7   9      144.46      124.84     21.54 o 
  -8   7   9      253.72      244.45     36.00 o 
  -7   7   9      115.30      110.04     11.00 o 
  -6   7   9      461.14      471.81     12.67 o 
  -5   7   9        1.47        2.61      4.28 o 
  -4   7   9      140.66      154.45     10.81 o 
  -3   7   9       25.00       22.12      3.74 o 
  -2   7   9      733.19      778.41     24.36 o 
  -1   7   9        0.77        5.31      1.75 o 
   0   7   9      316.68      293.99      9.45 o 
   1   7   9        3.06        7.28      2.14 o 
   2   7   9       61.67       70.06      6.36 o 
   3   7   9        1.34        6.03      1.82 o 
   4   7   9      114.73      132.50     11.74 o 
   5   7   9       60.21       59.11     14.63 o 
  -8   8   9      134.82      120.15     17.00 o 
  -7   8   9       27.67       31.39      8.71 o 
  -6   8   9      404.65      413.14      9.30 o 
  -5   8   9      119.00      108.32     10.06 o 
  -4   8   9       89.49       90.23     10.00 o 
  -3   8   9        0.25        2.60      1.70 o 
  -2   8   9      319.59      281.51      9.96 o 
  -1   8   9       17.47       15.84      4.73 o 
   0   8   9      113.70      121.12      7.69 o 
   1   8   9        3.04        4.95      1.59 o 
   2   8   9        1.80        5.12      5.26 o 
   3   8   9       18.03       19.65      8.60 o 
   4   8   9       20.46       24.90      3.21 o 
   5   8   9        0.21        3.62      1.41 o 
  -7   9   9      244.65      256.58     18.39 o 
  -6   9   9      337.48      326.88     16.08 o 
  -5   9   9      187.38      195.38      7.09 o 
  -4   9   9      227.11      218.45     10.93 o 
  -3   9   9      583.24      559.97     13.57 o 
  -2   9   9      404.44      390.15     11.23 o 
  -1   9   9      237.60      226.45     18.43 o 
   0   9   9      998.47      997.45     34.91 o 
   1   9   9      243.63      247.58     15.69 o 
   2   9   9       23.63       21.23      5.27 o 
   3   9   9      544.54      570.62     18.29 o 
   4   9   9        1.48        5.22      3.30 o 
  -6  10   9      132.03      114.89     14.35 o 
  -5  10   9       27.72       25.65      4.32 o 
  -4  10   9        8.34       10.29      1.83 o 
  -3  10   9      360.44      358.05     12.49 o 
  -2  10   9        4.24        4.38      1.52 o 
  -1  10   9      374.13      367.20      8.53 o 
   0  10   9        1.22        2.81      1.81 o 
   1  10   9        3.18        4.36      1.75 o 
   2  10   9       30.30       21.64      4.32 o 
   3  10   9        1.18        2.74      1.43 o 
  -5  11   9      152.04      154.04     16.17 o 
  -4  11   9       75.00       87.30     10.09 o 
  -3  11   9      210.80      231.10     13.79 o 
  -2  11   9       54.28       56.98      5.21 o 
  -1  11   9      190.80      224.03     24.88 o 
   0  11   9       43.91       52.85      7.09 o 
   1  11   9      479.13      485.73     17.84 o 
 -10   0  10      285.73      301.43     28.86 o 
  -8   0  10      110.60      128.65     16.03 o 
  -6   0  10     1398.83     1486.99     22.29 o 
  -4   0  10     2398.04     2427.58     66.62 o 
  -2   0  10     3565.05     3852.32     50.60 o 
   0   0  10     1932.34     1989.75     19.59 o 
   2   0  10      411.92      411.52      8.92 o 
   4   0  10      370.32      375.32     15.18 o 
   6   0  10      256.68      249.87     14.67 o 
 -11   1  10       58.50       53.07      8.21 o 
 -10   1  10     1033.03     1123.60     20.35 o 
  -9   1  10        0.17        0.60      1.19 o 
  -8   1  10      221.48      239.40     19.83 o 
  -7   1  10       61.46       67.03      7.47 o 
  -6   1  10       24.92       20.24      3.70 o 
  -5   1  10       58.66       64.73      5.35 o 
  -4   1  10      208.69      218.28      6.22 o 
  -3   1  10      109.27      121.99      5.85 o 
  -2   1  10      471.65      510.21      6.61 o 
  -1   1  10      351.37      381.29      9.79 o 
   0   1  10      176.44      160.97      7.48 o 
   1   1  10      116.65       94.37      7.57 o 
   2   1  10     1246.13     1244.29     13.10 o 
   3   1  10       28.73       31.94      3.74 o 
   4   1  10        1.36        2.52      2.90 o 
   5   1  10       10.07       10.19      2.35 o 
   6   1  10        3.16        1.64      1.79 o 
   7   1  10       88.40      105.74     11.89 o 
 -11   2  10       16.54       18.49      4.89 o 
 -10   2  10       79.07       83.73      7.45 o 
  -9   2  10      156.08      171.84     15.98 o 
  -8   2  10        0.86        4.15      2.79 o 
  -7   2  10        3.03        2.45      0.94 o 
  -6   2  10      160.36      166.10      4.57 o 
  -5   2  10      200.28      194.48     11.15 o 
  -4   2  10      498.80      469.21      6.97 o 
  -3   2  10      257.99      241.67      7.31 o 
  -2   2  10      775.42      808.29      7.33 o 
  -1   2  10      114.70      107.62      4.17 o 
   0   2  10       72.58       79.07      5.49 o 
   1   2  10      844.10      856.97     10.88 o 
   2   2  10        1.90        4.39      2.42 o 
   3   2  10      404.56      424.08      7.78 o 
   4   2  10      211.90      197.27     12.82 o 
   5   2  10        1.97        1.12      2.44 o 
   6   2  10       40.60       53.67     11.44 o 
 -10   3  10      139.20      121.58     23.43 o 
  -9   3  10      207.10      223.46     14.63 o 
  -8   3  10       57.82       62.16     14.39 o 
  -7   3  10      480.44      462.98      9.98 o 
  -6   3  10       15.45       16.05      1.47 o 
  -5   3  10      610.93      599.90     29.41 o 
  -4   3  10      458.96      418.86     11.70 o 
  -3   3  10     1423.10     1486.11     19.82 o 
  -2   3  10       38.10       33.36      2.63 o 
  -1   3  10       35.84       39.59      4.08 o 
   0   3  10       74.04       83.81      6.34 o 
   1   3  10      542.41      510.05     10.42 o 
   2   3  10      153.09      116.65      8.51 o 
   3   3  10      109.96      117.09     11.30 o 
   4   3  10       23.35       29.20      3.41 o 
   5   3  10       21.34       20.28      2.29 o 
   6   3  10       81.07      113.09     13.25 o 
 -10   4  10        7.46        4.81      2.88 o 
  -9   4  10       93.04       87.48     11.91 o 
  -8   4  10        6.32        5.02      2.11 o 
  -7   4  10      266.93      269.21      9.46 o 
  -6   4  10       20.45       24.07      2.71 o 
  -5   4  10      329.53      337.99      7.96 o 
  -4   4  10       17.54       29.23      3.92 o 
  -3   4  10      717.17      693.67      9.68 o 
  -2   4  10       60.99       71.54      6.86 o 
  -1   4  10      213.12      208.59     13.54 o 
   0   4  10      166.95      220.71     14.76 o 
   1   4  10      922.58      892.75     21.78 o 
   2   4  10      245.63      234.05     17.68 o 
   3   4  10     1414.15     1322.30     64.80 o 
   4   4  10      202.88      178.63      6.70 o 
   5   4  10      109.13      115.48     11.76 o 
   6   4  10        9.98       10.12      2.30 o 
 -10   5  10      229.02      218.52     32.18 o 
  -9   5  10      104.59       93.94     17.75 o 
  -8   5  10       34.98       29.69      3.97 o 
  -7   5  10        1.71        2.41      0.75 o 
  -6   5  10      525.41      592.40     33.12 o 
  -5   5  10       19.14       23.04      2.62 o 
  -4   5  10       91.17      120.71     10.22 o 
  -3   5  10      647.73      651.54     10.95 o 
  -2   5  10      244.03      232.02      6.56 o 
  -1   5  10       21.04       26.83      7.35 o 
   0   5  10       74.17       83.33      6.35 o 
   1   5  10       77.40       73.78      6.33 o 
   2   5  10       85.24       67.47     10.89 o 
   3   5  10       18.33       12.18      2.62 o 
   4   5  10        7.72       11.52      2.48 o 
   5   5  10       13.95       14.26      5.40 o 
   6   5  10        2.01        5.38      2.04 o 
  -9   6  10      208.70      186.34     14.76 o 
  -8   6  10        9.82       12.81      4.40 o 
  -7   6  10      134.60      123.34     14.44 o 
  -6   6  10       10.75       12.70      2.27 o 
  -5   6  10      373.52      375.07     11.54 o 
  -4   6  10       59.91       51.43      4.52 o 
  -3   6  10     1176.68     1236.23     23.84 o 
  -2   6  10      142.99      120.51      8.75 o 
  -1   6  10       93.05      100.18      4.54 o 
   0   6  10       11.29       13.38      2.17 o 
   1   6  10       84.69       93.51      9.51 o 
   2   6  10       58.81       56.98      4.67 o 
   3   6  10       54.26       56.89      6.45 o 
   4   6  10       18.48       14.09      2.30 o 
   5   6  10      193.15      218.85     29.52 o 
  -9   7  10      210.14      183.45     33.31 o 
  -8   7  10       26.09       26.32      6.44 o 
  -7   7  10      204.13      209.06      5.60 o 
  -6   7  10       42.76       44.19      4.81 o 
  -5   7  10       33.72       50.52      9.62 o 
  -4   7  10       72.55       81.52      9.83 o 
  -3   7  10      216.65      228.33     24.93 o 
  -2   7  10        8.15        9.78      2.12 o 
  -1   7  10      305.88      295.92     21.24 o 
   0   7  10       39.74       35.36      5.14 o 
   1   7  10        6.41        5.28      1.54 o 
   2   7  10        0.02        3.68      1.10 o 
   3   7  10      146.47      165.16     11.87 o 
   4   7  10       61.73       72.25      5.11 o 
   5   7  10        1.82       11.25      4.73 o 
  -8   8  10        3.06        8.74      2.55 o 
  -7   8  10        4.90        1.80      0.85 o 
  -6   8  10      139.78      143.40     17.07 o 
  -5   8  10       46.05       43.65      5.08 o 
  -4   8  10      266.39      255.30     11.18 o 
  -3   8  10      598.73      598.54     13.08 o 
  -2   8  10       49.56       55.40      9.03 o 
  -1   8  10      155.54      155.87     12.46 o 
   0   8  10       30.75       37.37      9.08 o 
   1   8  10       94.91       76.26     14.52 o 
   2   8  10       59.32       48.58      6.75 o 
   3   8  10       33.21       43.19      4.77 o 
   4   8  10      136.83      127.72     16.36 o 
  -7   9  10      166.88      172.95      9.37 o 
  -6   9  10       16.33       21.19      2.64 o 
  -5   9  10       13.70       13.89      4.87 o 
  -4   9  10      162.08      183.68     16.31 o 
  -3   9  10        4.86       10.11      2.25 o 
  -2   9  10        6.20        2.78      1.66 o 
  -1   9  10        0.05        9.09      3.09 o 
   0   9  10       11.45       18.14      2.48 o 
   1   9  10       32.51       23.09      3.35 o 
   2   9  10        0.42        4.51      1.67 o 
   3   9  10       15.71       21.32      4.05 o 
  -6  10  10      135.92      138.10     11.41 o 
  -5  10  10        7.15        9.02      1.92 o 
  -4  10  10      390.95      421.78      8.93 o 
  -3  10  10       96.64       95.42      8.21 o 
  -2  10  10      354.66      366.27     14.18 o 
  -1  10  10       75.36       67.32      7.04 o 
   0  10  10      155.64      153.79     12.48 o 
   1  10  10       13.56       17.13      6.46 o 
   2  10  10      377.36      397.91      9.51 o 
  -3  11  10       99.50      104.44     10.37 o 
  -2  11  10       54.79       43.86      5.51 o 
  -1  11  10        0.01        4.89      1.60 o 
  -9   0  11       69.36       84.81     12.37 o 
  -7   0  11       52.27       44.57      4.53 o 
  -5   0  11        0.35        1.52      1.39 o 
  -3   0  11      988.00      909.54     27.32 o 
  -1   0  11      295.43      325.46      7.51 o 
   1   0  11      807.27      788.66     21.87 o 
   3   0  11      132.63      132.34      9.34 o 
   5   0  11        4.73        8.59      4.88 o 
 -10   1  11        0.77        4.45      1.62 o 
  -9   1  11      168.35      179.49     14.82 o 
  -8   1  11       30.62       28.72      3.32 o 
  -7   1  11      909.48      985.87     37.76 o 
  -6   1  11       15.58       15.58      1.54 o 
  -5   1  11      143.15      155.49      9.81 o 
  -4   1  11       16.50       20.81      1.96 o 
  -3   1  11       17.33       25.65      2.20 o 
  -2   1  11      821.69      814.84      7.90 o 
  -1   1  11      536.28      474.16      6.67 o 
   0   1  11      922.55      860.91      9.92 o 
   1   1  11      693.95      673.14     13.06 o 
   2   1  11       39.31       50.97      6.02 o 
   3   1  11       41.00       58.45      8.95 o 
   4   1  11      186.25      175.95     14.70 o 
   5   1  11        0.41        0.92      1.68 o 
   6   1  11       76.10       96.74     10.02 o 
 -10   2  11      185.34      171.78     13.52 o 
  -9   2  11      162.61      178.06     15.47 o 
  -8   2  11      280.57      284.87      9.07 o 
  -7   2  11      167.69      159.65      6.32 o 
  -6   2  11       34.48       26.24      3.04 o 
  -5   2  11      202.46      192.88      5.16 o 
  -4   2  11      684.41      633.86      7.63 o 
  -3   2  11      268.83      271.45      5.00 o 
  -2   2  11       79.40       64.15      4.71 o 
  -1   2  11       47.13       57.68      3.92 o 
   0   2  11       14.84       17.91      1.52 o 
   1   2  11       26.32       36.34      3.01 o 
   2   2  11      112.66      110.13      9.05 o 
   3   2  11       63.19       79.46      7.29 o 
   4   2  11        6.79        5.46      1.62 o 
   5   2  11       48.59       53.64      4.64 o 
   6   2  11      110.24      132.31     11.31 o 
 -10   3  11       14.64       21.00      4.15 o 
  -9   3  11      419.84      409.93     15.14 o 
  -8   3  11        7.79       13.87      2.29 o 
  -7   3  11        0.27        1.01      0.72 o 
  -6   3  11       34.23       38.16      3.10 o 
  -5   3  11        7.08        5.43      1.07 o 
  -4   3  11        9.76        8.58      1.41 o 
  -3   3  11      757.65      723.40     10.06 o 
  -2   3  11      452.64      403.16      6.57 o 
  -1   3  11      106.18      113.82      6.97 o 
   0   3  11      483.88      404.07      6.09 o 
   1   3  11      873.72      926.96     15.23 o 
   2   3  11       34.26       35.28      3.14 o 
   3   3  11      302.98      295.09      9.37 o 
   4   3  11      139.09      146.06     14.34 o 
   5   3  11       20.58       30.27      7.44 o 
   6   3  11      145.29      194.92     18.14 o 
 -10   4  11      105.48       90.59     19.54 o 
  -9   4  11       64.89       65.78     11.41 o 
  -8   4  11       79.55       73.43      5.99 o 
  -7   4  11      182.83      169.08      7.31 o 
  -6   4  11       38.15       44.10      5.02 o 
  -5   4  11        0.71        3.40      1.81 o 
  -4   4  11      827.44      805.62     13.02 o 
  -3   4  11        3.96        1.50      1.43 o 
  -2   4  11       55.06       66.10      5.61 o 
  -1   4  11      195.98      186.68     24.00 o 
   0   4  11       79.54       81.11      5.10 o 
   1   4  11       38.70       43.83      3.59 o 
   2   4  11       16.63       25.37      3.38 o 
   3   4  11       10.13       12.43      1.72 o 
   4   4  11        3.24        5.37      1.57 o 
   5   4  11      140.19      132.98     14.61 o 
  -9   5  11       11.97        1.52      2.38 o 
  -8   5  11       37.03       34.09      4.39 o 
  -7   5  11      131.06      125.80      6.45 o 
  -6   5  11       21.25       19.96      3.07 o 
  -5   5  11       31.76       37.07      3.16 o 
  -4   5  11        1.05        2.37      1.30 o 
  -3   5  11      339.21      366.84      8.95 o 
  -2   5  11      164.80      180.12     14.13 o 
  -1   5  11        0.04        6.87      2.78 o 
   0   5  11      783.58      800.44     19.77 o 
   1   5  11        0.06        2.62      2.41 o 
   2   5  11      586.26      555.14     17.26 o 
   3   5  11      103.33       99.26      6.30 o 
   4   5  11      108.91      104.77      7.05 o 
   5   5  11       66.83       68.48      7.23 o 
  -9   6  11        0.32       11.95      3.81 o 
  -8   6  11       55.50       52.38     11.04 o 
  -7   6  11      254.05      232.50      6.39 o 
  -6   6  11      292.83      288.39      7.00 o 
  -5   6  11        8.50       18.91      2.54 o 
  -4   6  11       69.87       77.79     13.45 o 
  -3   6  11        3.89        6.75      2.40 o 
  -2   6  11       80.48       64.07      5.25 o 
  -1   6  11      105.91       92.37      7.81 o 
   0   6  11       89.60       82.54      8.28 o 
   1   6  11        2.35        4.30      1.27 o 
   2   6  11       28.28       28.75      2.88 o 
   3   6  11      233.91      229.26     16.67 o 
   4   6  11       37.18       35.79      5.24 o 
  -8   7  11      241.95      241.55     35.54 o 
  -7   7  11      277.07      269.71      7.14 o 
  -6   7  11      729.46      729.66     10.55 o 
  -5   7  11        9.35        9.76      3.49 o 
  -4   7  11      138.69      149.37     11.39 o 
  -3   7  11       12.36       11.58      1.94 o 
  -2   7  11      140.52      168.47     16.95 o 
  -1   7  11       15.32       16.57      3.28 o 
   0   7  11      825.71      820.86     47.30 o 
   1   7  11       52.31       58.85      9.19 o 
   2   7  11      563.07      566.21     11.03 o 
   3   7  11       12.96       13.34      2.83 o 
   4   7  11       35.77       36.22      6.62 o 
  -7   8  11      136.59      127.09      8.02 o 
  -6   8  11      232.65      223.77     20.92 o 
  -5   8  11       10.67       11.56      2.88 o 
  -4   8  11       67.76       73.05      7.83 o 
  -3   8  11      103.58       97.03     10.31 o 
  -2   8  11        8.02       11.91      2.31 o 
  -1   8  11       34.38       30.05      3.01 o 
   0   8  11        8.07       17.06      6.27 o 
   1   8  11        9.22       10.23      2.37 o 
   2   8  11      156.76      151.74     11.87 o 
   3   8  11      112.96      122.69     19.96 o 
  -6   9  11      305.62      297.05     11.97 o 
  -5   9  11       42.02       46.88      4.99 o 
  -4   9  11      336.57      367.60     33.43 o 
  -3   9  11      411.26      413.10     13.90 o 
  -2   9  11       81.41       91.07     10.42 o 
  -1   9  11       92.63      105.76      8.75 o 
   0   9  11      141.93      166.23     16.17 o 
   1   9  11      219.24      221.31     17.45 o 
   2   9  11      214.16      241.82     20.82 o 
  -5  10  11       79.46       81.42     13.48 o 
  -4  10  11        4.07        2.14      2.49 o 
  -3  10  11       36.61       42.41      7.85 o 
  -2  10  11       48.54       43.54      5.85 o 
  -1  10  11        5.48        5.48      4.74 o 
   0  10  11       47.68       51.28      6.07 o 
 -10   0  12        0.55        2.50      2.70 o 
  -8   0  12      430.79      447.48     15.13 o 
  -6   0  12      526.64      519.49     12.32 o 
  -4   0  12      577.05      565.89     10.91 o 
  -2   0  12      593.74      609.51     11.09 o 
   0   0  12      200.05      224.59     17.09 o 
   2   0  12      291.99      292.65      8.43 o 
   4   0  12      405.88      400.71     17.09 o 
 -10   1  12     1266.10     1363.65     61.52 o 
  -9   1  12       32.60       32.19      3.97 o 
  -8   1  12      329.24      321.31     14.76 o 
  -7   1  12       32.63       30.80      3.34 o 
  -6   1  12       24.63       16.53      1.81 o 
  -5   1  12        4.10        3.41      0.89 o 
  -4   1  12      109.02      110.96      7.74 o 
  -3   1  12      180.04      184.78      4.37 o 
  -2   1  12       49.05       53.41      4.45 o 
  -1   1  12      801.54      807.55     11.01 o 
   0   1  12       12.41       22.61      1.73 o 
   1   1  12      385.82      346.42      8.03 o 
   2   1  12       36.19       42.81      3.08 o 
   3   1  12       14.76       14.98      2.68 o 
   4   1  12       83.70       73.09     10.61 o 
   5   1  12       11.59       20.08      2.72 o 
 -10   2  12      247.07      252.47     22.39 o 
  -9   2  12      177.40      177.10     17.02 o 
  -8   2  12      225.51      234.37      9.88 o 
  -7   2  12      279.90      287.29     18.56 o 
  -6   2  12      751.02      781.20     12.43 o 
  -5   2  12      110.05      107.85      5.87 o 
  -4   2  12       65.08       65.57      6.13 o 
  -3   2  12      414.15      403.81      7.72 o 
  -2   2  12       31.26       29.86      2.40 o 
  -1   2  12       52.14       56.97      3.87 o 
   0   2  12      463.23      433.69      8.38 o 
   1   2  12      439.91      433.87      7.95 o 
   2   2  12      229.10      216.20      6.42 o 
   3   2  12      205.50      195.90      5.12 o 
   4   2  12      201.58      209.11      7.55 o 
   5   2  12        2.65        2.52      0.95 o 
 -10   3  12       10.78        8.76      2.62 o 
  -9   3  12      163.87      155.88     17.53 o 
  -8   3  12       51.18       52.72      5.37 o 
  -7   3  12        0.63        2.56      1.64 o 
  -6   3  12       43.68       41.08      4.34 o 
  -5   3  12      205.37      189.15      4.20 o 
  -4   3  12       54.74       56.14      4.20 o 
  -3   3  12     2113.55     2150.08     35.62 o 
  -2   3  12        7.29        4.00      1.08 o 
  -1   3  12       15.76       15.81      1.29 o 
   0   3  12       47.80       55.29      3.93 o 
   1   3  12      274.15      250.05      6.85 o 
   2   3  12       73.46       74.78      7.78 o 
   3   3  12      115.71      107.61      9.67 o 
   4   3  12       39.87       42.37      6.43 o 
   5   3  12        0.75        7.32      1.96 o 
  -9   4  12        0.40        7.08      3.57 o 
  -8   4  12      190.27      171.12     16.42 o 
  -7   4  12        9.65       14.92      2.32 o 
  -6   4  12       29.76       27.08      2.84 o 
  -5   4  12      389.35      392.47     10.57 o 
  -4   4  12       14.55        8.63      2.37 o 
  -3   4  12      198.66      216.33     14.43 o 
  -2   4  12        0.02        5.59      1.88 o 
  -1   4  12      104.54      113.18      7.84 o 
   0   4  12       44.25       33.16      5.32 o 
   1   4  12      769.31      741.48     15.94 o 
   2   4  12      205.04      186.91     17.84 o 
   3   4  12      437.50      438.16      7.21 o 
   4   4  12      357.34      375.15      8.04 o 
  -9   5  12      161.06      167.02     22.02 o 
  -8   5  12       28.17       30.49      5.28 o 
  -7   5  12       68.76       61.83     10.08 o 
  -6   5  12       18.87       17.46      4.11 o 
  -5   5  12       52.71       55.79      6.05 o 
  -4   5  12      191.66      182.17     23.71 o 
  -3   5  12      443.93      453.65     14.67 o 
  -2   5  12       94.86       93.11      8.15 o 
  -1   5  12      378.60      345.30     11.44 o 
   0   5  12      146.47      161.25     13.96 o 
   1   5  12        2.64        3.02      1.20 o 
   2   5  12        1.37        1.82      1.69 o 
   3   5  12       21.62       30.68      3.03 o 
   4   5  12        1.97        3.94      1.24 o 
  -8   6  12        5.60        9.81      4.29 o 
  -7   6  12      141.33      141.57      6.44 o 
  -6   6  12       23.58       24.82      3.71 o 
  -5   6  12       77.87       80.66      8.28 o 
  -4   6  12        1.42        2.33      1.56 o 
  -3   6  12       38.53       44.94      3.54 o 
  -2   6  12        2.60        0.80      1.19 o 
  -1   6  12       35.67       30.75      3.37 o 
   0   6  12       69.87       67.17      6.78 o 
   1   6  12      455.93      430.08     12.94 o 
   2   6  12        3.06        5.12      1.86 o 
   3   6  12      675.49      700.07     24.24 o 
  -8   7  12       13.35       11.40      4.93 o 
  -7   7  12      147.83      142.34     31.94 o 
  -6   7  12       99.23       77.29     11.04 o 
  -5   7  12       17.26       12.67      2.31 o 
  -4   7  12       50.00       48.86      3.56 o 
  -3   7  12        3.19        6.82      3.92 o 
  -2   7  12       34.73       32.25      3.46 o 
  -1   7  12      172.16      187.10     13.10 o 
   0   7  12       14.40       16.57      2.91 o 
   1   7  12      117.15      123.60      9.57 o 
   2   7  12        8.06        8.92      2.78 o 
   3   7  12        1.59        3.91      1.46 o 
  -7   8  12       34.58       32.81     13.12 o 
  -6   8  12      278.73      242.79     14.03 o 
  -5   8  12      216.76      206.08     21.13 o 
  -4   8  12       18.60       23.03      5.35 o 
  -3   8  12      183.51      168.85     16.06 o 
  -2   8  12       37.57       42.25      4.69 o 
  -1   8  12        9.22       11.91      2.58 o 
   0   8  12        4.94        4.57      1.22 o 
   1   8  12       40.19       36.07      4.91 o 
   2   8  12       34.48       43.25      5.71 o 
  -5   9  12      167.99      166.24     12.82 o 
  -4   9  12      291.44      287.14     11.42 o 
  -3   9  12      118.71      130.16     16.38 o 
  -2   9  12       43.01       40.79      4.08 o 
  -1   9  12       14.53       15.34      3.02 o 
   0   9  12        1.96        2.09      1.52 o 
  -9   0  13      122.25      133.82     21.84 o 
  -7   0  13      129.83      142.50     19.52 o 
  -5   0  13        8.68        9.55      2.84 o 
  -3   0  13      454.94      468.68     11.44 o 
  -1   0  13        8.69       20.64      2.95 o 
   1   0  13       30.58       38.64      6.13 o 
   3   0  13       75.14       65.57      8.88 o 
 -10   1  13       16.40       12.74      3.10 o 
  -9   1  13      241.89      248.26     18.04 o 
  -8   1  13        9.57       10.89      2.16 o 
  -7   1  13      555.01      549.28     12.21 o 
  -6   1  13        9.57        9.95      1.52 o 
  -5   1  13      376.04      383.12      7.23 o 
  -4   1  13      122.09      129.31      6.64 o 
  -3   1  13      202.71      214.17     11.11 o 
  -2   1  13       18.65       23.18      1.95 o 
  -1   1  13        2.83        4.07      1.10 o 
   0   1  13        0.34        4.12      0.95 o 
   1   1  13      172.07      175.74     10.06 o 
   2   1  13        4.15        7.00      1.83 o 
   3   1  13      140.63      133.93      7.19 o 
   4   1  13       29.25       32.95      4.24 o 
  -9   2  13       26.68       34.46      4.11 o 
  -8   2  13        1.27        7.05      1.80 o 
  -7   2  13      162.71      187.89     17.34 o 
  -6   2  13      280.57      271.59      5.58 o 
  -5   2  13       20.68       21.12      2.93 o 
  -4   2  13        9.08       10.62      1.41 o 
  -3   2  13      164.33      166.53      7.20 o 
  -2   2  13       13.48       15.22      1.69 o 
  -1   2  13       18.23       16.05      1.71 o 
   0   2  13      350.14      322.88     12.44 o 
   1   2  13       45.09       49.27      3.27 o 
   2   2  13        2.05        3.23      1.81 o 
   3   2  13      237.18      248.61     19.33 o 
   4   2  13        9.34       10.68      4.11 o 
  -9   3  13        7.54        6.28      3.94 o 
  -8   3  13      212.36      194.56     10.00 o 
  -7   3  13       44.50       43.25      5.46 o 
  -6   3  13       88.05       86.86      6.93 o 
  -5   3  13        8.10        8.37      1.09 o 
  -4   3  13       74.56       76.69      5.89 o 
  -3   3  13        3.16        8.00      1.22 o 
  -2   3  13      581.44      559.70     11.77 o 
  -1   3  13      101.86      114.99      8.33 o 
   0   3  13      689.27      649.05     14.28 o 
   1   3  13      125.32      139.97     10.37 o 
   2   3  13        0.20       -1.90      1.33 o 
   3   3  13       43.97       53.04      6.90 o 
   4   3  13       13.11       20.99      2.78 o 
  -9   4  13      214.02      206.67     23.41 o 
  -8   4  13      307.54      277.93     17.98 o 
  -7   4  13      204.30      198.28     11.37 o 
  -6   4  13      153.60      161.20      8.14 o 
  -5   4  13        8.09        7.24      2.73 o 
  -4   4  13       36.65       48.43      4.78 o 
  -3   4  13       77.97       72.26      5.43 o 
  -2   4  13        4.84        6.45      7.81 o 
  -1   4  13        4.15        5.29      1.58 o 
   0   4  13      183.17      177.98      4.67 o 
   1   4  13        3.40        7.25      1.80 o 
   2   4  13      140.63      144.86     10.18 o 
   3   4  13       16.26       12.82      3.56 o 
   4   4  13       38.66       43.35      4.62 o 
  -8   5  13       45.23       45.74      6.14 o 
  -7   5  13       50.21       45.16      8.12 o 
  -6   5  13      271.06      252.82      6.63 o 
  -5   5  13        4.34        7.31      1.91 o 
  -4   5  13        4.79        6.44      1.58 o 
  -3   5  13      262.80      243.87     13.06 o 
  -2   5  13      182.89      201.52      9.89 o 
  -1   5  13      290.53      279.66      7.66 o 
   0   5  13      849.77      836.37     34.47 o 
   1   5  13      160.20      141.86     11.05 o 
   2   5  13      134.61      136.78     13.94 o 
   3   5  13        7.03        6.22      2.11 o 
  -8   6  13       71.65       83.92     13.57 o 
  -7   6  13        5.46       12.47      5.30 o 
  -6   6  13      159.34      146.20     14.25 o 
  -5   6  13        0.48        0.73      1.18 o 
  -4   6  13      291.58      263.05     10.61 o 
  -3   6  13        9.78        8.24      2.11 o 
  -2   6  13        0.15        2.36      2.85 o 
  -1   6  13        7.63        7.76      1.90 o 
   0   6  13       44.13       42.02      5.79 o 
   1   6  13        1.15        2.58      1.29 o 
   2   6  13       30.33       25.54      3.60 o 
  -7   7  13        0.02        2.06      3.36 o 
  -6   7  13      607.39      608.67     25.12 o 
  -5   7  13        3.71        3.37      4.77 o 
  -4   7  13      464.37      486.94     19.24 o 
  -3   7  13        8.06       10.01      3.73 o 
  -2   7  13        9.87       11.69      1.91 o 
  -1   7  13       41.52       32.25      3.07 o 
   0   7  13       22.21       27.89      3.07 o 
   1   7  13       86.13       88.22      8.27 o 
   2   7  13       64.76       48.84     11.18 o 
  -6   8  13       16.80       14.19      3.08 o 
  -5   8  13        0.26        2.91      2.17 o 
  -4   8  13        2.66        6.13      1.33 o 
  -3   8  13       18.39       15.59      3.37 o 
  -2   8  13       86.63       74.98      5.36 o 
  -1   8  13       26.74       29.58      3.34 o 
   0   8  13        1.86        4.17      1.68 o 
  -3   9  13       93.84      102.16      9.55 o 
  -2   9  13      107.20       94.30     11.84 o 
  -8   0  14       29.98       29.90      4.47 o 
  -6   0  14     1026.06     1017.19     17.89 o 
  -4   0  14        1.04        4.52      1.47 o 
  -2   0  14       11.46       11.73      6.57 o 
   0   0  14      686.13      652.22     12.11 o 
   2   0  14       18.51       18.73      3.01 o 
  -9   1  14      104.75      101.51     11.00 o 
  -8   1  14       73.01       64.21      5.04 o 
  -7   1  14       51.14       50.82      5.79 o 
  -6   1  14      210.47      216.20      4.59 o 
  -5   1  14        0.89        2.83      0.80 o 
  -4   1  14       14.74       17.15      1.96 o 
  -3   1  14       74.69       81.31      5.37 o 
  -2   1  14      263.00      236.65      6.31 o 
  -1   1  14      108.30      120.58      6.52 o 
   0   1  14        0.55        3.98      0.89 o 
   1   1  14       51.23       57.81      3.62 o 
   2   1  14        4.52        3.66      0.99 o 
   3   1  14       78.40       76.64      9.60 o 
  -9   2  14       33.00       33.54      3.92 o 
  -8   2  14       69.64       79.11      7.44 o 
  -7   2  14      181.11      198.39     20.18 o 
  -6   2  14      679.27      703.94      9.55 o 
  -5   2  14     1307.62     1392.44     20.21 o 
  -4   2  14      436.67      447.56      8.28 o 
  -3   2  14        0.36        3.18      1.24 o 
  -2   2  14      363.62      371.11      6.07 o 
  -1   2  14       23.76       29.32      2.56 o 
   0   2  14      200.03      174.70      8.49 o 
   1   2  14      436.09      448.22      9.74 o 
   2   2  14      119.64      125.86     12.12 o 
   3   2  14       41.27       39.17      4.88 o 
  -9   3  14      163.29      151.82     18.50 o 
  -8   3  14       39.86       46.89      4.82 o 
  -7   3  14      122.94      119.45     13.25 o 
  -6   3  14      109.26      107.87      7.28 o 
  -5   3  14       57.67       58.45      4.35 o 
  -4   3  14      418.01      394.94      6.92 o 
  -3   3  14      149.34      170.41      6.48 o 
  -2   3  14       97.88       92.13      7.08 o 
  -1   3  14       29.97       36.23      2.58 o 
   0   3  14        7.02        5.21      1.54 o 
   1   3  14        3.20        3.54      2.13 o 
   2   3  14        0.45        3.44      1.17 o 
   3   3  14        7.59        8.28      1.62 o 
  -8   4  14        0.12        2.44      3.06 o 
  -7   4  14      135.20      144.26     12.53 o 
  -6   4  14        0.24        2.19      0.96 o 
  -5   4  14      252.43      260.12      7.51 o 
  -4   4  14       17.03       19.70      2.93 o 
  -3   4  14      160.25      163.87     10.01 o 
  -2   4  14       81.92       82.58      6.31 o 
  -1   4  14       39.13       46.58      3.97 o 
   0   4  14        4.73        4.36      1.84 o 
   1   4  14      667.94      698.65      8.82 o 
   2   4  14      123.31      127.07      7.50 o 
  -8   5  14        0.60        7.35      3.88 o 
  -7   5  14      279.44      260.03     16.41 o 
  -6   5  14        8.56        8.94      1.40 o 
  -5   5  14      202.80      192.34      6.13 o 
  -4   5  14        2.13        5.35      2.04 o 
  -3   5  14      236.32      225.15     14.88 o 
  -2   5  14       68.75       74.16      9.05 o 
  -1   5  14        9.94        4.86      1.64 o 
   0   5  14       18.23       27.56      3.48 o 
   1   5  14      110.36      103.18      8.38 o 
   2   5  14        0.91        4.00      1.67 o 
  -7   6  14       34.66       57.53      8.09 o 
  -6   6  14       25.23       16.13      3.49 o 
  -5   6  14      171.04      171.01      5.90 o 
  -4   6  14        5.48        4.26      2.64 o 
  -3   6  14      589.45      579.43     12.26 o 
  -2   6  14        0.48        4.61      1.94 o 
  -1   6  14       72.94       60.76      6.72 o 
   0   6  14       50.59       55.65      4.84 o 
   1   6  14      104.88      102.72     10.54 o 
  -6   7  14      102.81       94.69     10.75 o 
  -5   7  14       37.76       38.37      5.59 o 
  -4   7  14       15.98       17.21      3.11 o 
  -3   7  14       81.65       94.87      8.80 o 
  -2   7  14        7.10       13.75      2.65 o 
  -1   7  14        0.03        4.60      1.46 o 
   0   7  14        1.45        3.62      1.78 o 
  -4   8  14        7.37        9.92      2.49 o 
  -3   8  14      165.28      161.86     17.69 o 
  -2   8  14       11.39       14.90      2.01 o 
  -7   0  15      380.21      387.92     23.79 o 
  -5   0  15       10.20        7.81      2.04 o 
  -3   0  15      605.77      592.26     12.46 o 
  -1   0  15      214.50      210.91      7.73 o 
   1   0  15       16.27       17.26      2.85 o 
  -8   1  15       17.56       19.75      2.88 o 
  -7   1  15       41.40       41.84      4.14 o 
  -6   1  15        2.15        2.39      0.83 o 
  -5   1  15       13.22       13.91      2.86 o 
  -4   1  15       49.92       50.98      3.77 o 
  -3   1  15       77.41       76.34      4.41 o 
  -2   1  15        9.61        6.78      1.13 o 
  -1   1  15       62.08       70.61      5.13 o 
   0   1  15       23.84       22.73      1.99 o 
   1   1  15      109.83      103.54      7.61 o 
   2   1  15       10.72       13.18      2.39 o 
  -8   2  15      249.78      258.90     20.43 o 
  -7   2  15      117.26      130.24     13.51 o 
  -6   2  15       84.21       84.00      7.34 o 
  -5   2  15        2.61        2.90      0.90 o 
  -4   2  15      132.17      131.03      7.02 o 
  -3   2  15        0.30        3.74      1.29 o 
  -2   2  15        1.04        1.90      0.81 o 
  -1   2  15       63.90       63.22      3.74 o 
   0   2  15       91.01       90.28      7.66 o 
   1   2  15        1.29        2.88      1.63 o 
   2   2  15      102.09       93.62     13.45 o 
  -8   3  15       34.34       38.17      4.51 o 
  -7   3  15        1.61       13.82      6.49 o 
  -6   3  15      160.76      151.30      7.96 o 
  -5   3  15      166.47      177.74      4.85 o 
  -4   3  15        0.03        4.09      0.98 o 
  -3   3  15      428.83      422.15     12.41 o 
  -2   3  15       53.70       53.70      4.10 o 
  -1   3  15      282.12      292.04     12.36 o 
   0   3  15      633.08      639.68      9.74 o 
   1   3  15      146.08      155.84     12.27 o 
   2   3  15       76.59       80.88      8.70 o 
  -7   4  15      165.11      163.79     17.68 o 
  -6   4  15     1013.83     1040.49     14.80 o 
  -5   4  15      444.98      438.02      8.37 o 
  -4   4  15      142.00      132.32      9.85 o 
  -3   4  15        0.21        2.06      0.99 o 
  -2   4  15        0.38        4.03      1.15 o 
  -1   4  15       93.17      101.68      9.74 o 
   0   4  15      229.92      232.24      8.11 o 
   1   4  15        0.44        2.33      2.09 o 
  -7   5  15       23.50       29.86      6.20 o 
  -6   5  15       79.46       71.73      9.82 o 
  -5   5  15       13.18        9.33      1.53 o 
  -4   5  15       38.08       33.99      2.50 o 
  -3   5  15       79.49       91.31      7.09 o 
  -2   5  15      387.20      371.91      8.18 o 
  -1   5  15       55.32       55.21      4.83 o 
   0   5  15      273.68      256.04     23.39 o 
  -6   6  15      103.94       77.24      8.88 o 
  -5   6  15       32.16       30.33     10.38 o 
  -4   6  15      228.26      233.49     12.99 o 
  -3   6  15       20.36       15.26      2.68 o 
  -2   6  15        1.94        1.62      1.89 o 
  -1   6  15       72.01       75.66      7.69 o 
  -6   0  16      542.47      514.16      8.67 o 
  -4   0  16       42.44       46.67      6.16 o 
  -2   0  16      125.40      131.35     13.04 o 
   0   0  16      364.19      358.91     15.52 o 
  -7   1  16       33.10       35.53      4.53 o 
  -6   1  16      121.81      108.30      6.20 o 
  -5   1  16       93.64       85.10      4.84 o 
  -4   1  16      146.52      135.44      8.81 o 
  -3   1  16        2.33        3.28      0.96 o 
  -2   1  16        6.99       10.75      1.30 o 
  -1   1  16       17.49       19.07      3.25 o 
   0   1  16       73.41       74.11      6.03 o 
   1   1  16       22.59       29.84      2.76 o 
  -7   2  16        4.97        6.71      1.44 o 
  -6   2  16      152.88      151.95      8.41 o 
  -5   2  16        0.91        2.41      1.49 o 
  -4   2  16       15.73       18.88      1.96 o 
  -3   2  16      100.57       95.77      6.25 o 
  -2   2  16      116.19      115.48      8.43 o 
  -1   2  16       32.58       33.56      3.16 o 
   0   2  16      581.81      579.01     14.83 o 
  -7   3  16       83.48       77.08      9.55 o 
  -6   3  16      149.10      127.67      6.66 o 
  -5   3  16       24.32       24.40      2.32 o 
  -4   3  16       50.21       47.59      3.92 o 
  -3   3  16       78.34       89.82      6.48 o 
  -2   3  16        5.10        5.98      3.14 o 
  -1   3  16       33.12       37.46      3.36 o 
   0   3  16        3.74        6.45      2.80 o 
  -6   4  16        1.13        1.45      0.93 o 
  -5   4  16      523.14      517.56     13.21 o 
  -4   4  16      230.06      213.20      9.36 o 
  -3   4  16      249.70      243.62      9.37 o 
  -2   4  16        5.67        6.22      1.62 o 
  -1   4  16      201.66      213.84     14.68 o 
  -5   5  16      161.12      139.39     10.81 o 
  -4   5  16      112.76      111.08      8.24 o 
  -3   5  16      275.47      283.72     12.85 o 
  -2   5  16        6.12        7.77      1.69 o 
  -5   0  17       94.24       77.88     13.89 o 
  -3   0  17       28.10       27.05      2.81 o 
  -1   0  17      676.47      671.40     14.93 o 
  -5   1  17        9.16        7.56      1.88 o 
  -4   1  17        0.01        3.98      1.04 o 
  -3   1  17       46.81       43.50      3.69 o 
  -2   1  17        6.79       10.60      1.71 o 
  -5   2  17        2.35        3.40      1.22 o 
  -4   2  17      256.84      240.46      9.05 o 
  -3   2  17       26.55       30.50      2.67 o 
  -2   2  17        0.11        2.20      1.23 o 
  -4   3  17        0.20        4.65      1.05 o 
  -3   3  17       88.35       77.48      6.76 o 
                                                 
